# Supplementary material for: Molecular characterization of cell-free eccDNAs in human plasma
Source: Sci Rep. 2017 Sep 8;7:10968. doi: 10.1038/s41598-017-11368-w (PMC5591271; doi:10.1038/s41598-017-11368-w)
Supplement: Supplementary file 2 — Supplementary Table S4 [file 41598_2017_11368_MOESM2_ESM.xlsx]

## Sheet: Sample 1
Sample 1
chromosome	Left breakpoint	Right breakpoint	Estimated Depth
chr1	63955825	63975565	3
chr17	57398654	57418059	3
chr11	58615869	58635116	6
chr10	59842398	59861286	5
chr9	98106520	98124955	3
chrX	110726730	110745156	4
chr7	19362586	19380777	15
chr18	10044301	10062416	3
chr8	123270139	123287991	6
chr2	100366871	100384701	4
chr6	25461838	25479073	48
chr4	175833305	175850524	4
chr4	40863556	40880734	4
chr16	6891634	6908586	7
chr5	108486262	108503156	8
chr13	32961405	32977889	4
chr19	14000077	14016544	5
chr11	80447713	80464127	3
chr8	119015335	119031640	3
chr3	99210486	99226721	3
chr6	132568899	132585063	21
chr5	51037785	51053729	6
chr8	28471019	28486936	4
chr7	140022030	140037899	3
chr2	121943576	121958974	3
chr5	13504904	13520279	4
chr21	30230753	30246101	19
chr10	90603795	90618901	6
chr2	198048946	198064024	3
chr8	73872196	73887269	3
chr1	168562535	168577557	4
chr9	94930745	94945738	5
chr19	15305437	15320406	9
chrX	63040637	63055483	4
chr8	29331085	29345853	4
chr13	92479863	92494532	5
chr8	96067791	96082398	5
chr8	96067790	96082397	4
chr3	173711238	173725780	11
chr5	98578131	98592590	9
chrX	37394250	37408684	47
chr2	146185945	146200312	3
chr3	165668908	165683250	5
chr21	21429424	21443759	3
chr5	66825622	66839534	3
chr16	53371688	53385512	3
chr7	82748126	82761827	3
chr4	116480372	116494000	6
chr3	66551117	66564727	4
chr13	102489747	102503337	3
chr12	122698355	122711919	4
chr12	122695727	122709278	3
chr13	23540867	23554371	10
chr4	127948803	127962306	10
chr10	79564543	79577976	7
chr4	49313101	49326422	14
chr1	12868631	12881852	4
chr10	95504210	95517341	6
chr17	41820704	41833832	4
chr5	22427659	22440652	5
chr3	4835261	4848213	3
chr20	28513581	28526512	8
chr21	8021330	8034229	5
chr21	8021351	8034241	5
chr3	2648156	2661004	3
chr20	52506660	52519368	4
chr13	79781355	79794061	13
chr11	75884233	75896901	3
chr13	26601845	26614396	3
chr4	163286067	163298510	4
chr3	46540188	46552480	5
chr4	77279921	77292108	5
chr6	116101595	116113779	5
chr17	45947267	45959450	4
chr10	36129905	36142022	3
chr13	32892772	32904814	7
chr2	236694126	236706158	8
chr17	8595347	8607286	3
chr11	61573321	61585194	3
chr16	47254696	47266567	3
chr22	30224914	30236649	3
chr5	23589930	23601664	3
chr8	19066156	19077874	3
chr11	133407793	133419496	5
chr3	106684271	106695933	3
chr1	239957052	239968687	3
chr11	80958960	80970593	6
chr2	232736203	232747810	3
chr3	67647219	67658801	5
chr1	236987078	236998640	8
chr2	98991234	99002791	10
chr2	98991260	99002817	9
chr3	142234202	142245751	9
chr7	93596700	93608236	6
chr3	19385425	19396954	3
chr8	92669991	92681516	3
chr7	26310101	26321574	3
chr1	222169446	222180912	7
chr14	21680791	21692250	4
chr9	80885939	80897305	3
chr13	23722532	23733868	3
chr22	24761352	24772658	3
chr5	46491709	46503003	11
chr3	162373214	162384269	11
chr11	105460488	105471483	82
chr6	49393311	49404270	5
chr1	202613387	202624322	3
chr6	151612414	151623334	9
chr7	4421007	4431885	4
chr12	54227451	54238271	4
chr2	4538118	4548909	4
chr20	37454176	37464909	4
chr4	101898857	101909580	3
chr1	34101047	34111764	6
chr1	177964633	177975297	8
chr4	74866744	74877383	5
chrX	66910906	66921502	4
chr11	111738170	111748751	5
chr12	3036132	3046699	3
chr12	87615313	87625811	19
chr14	56829664	56840070	4
chr18	66332924	66343303	4
chr3	188263743	188274042	5
chr11	31170692	31180986	5
chr2	4678586	4688873	4
chr2	79822253	79832519	6
chr21	34330451	34340647	7
chr10	75464113	75474270	4
chr4	126914815	126924898	4
chr13	60452704	60462591	5
chr12	31886671	31896488	6
chr16	48194356	48204056	3
chr8	53419543	53429204	3
chr1	85421871	85431509	6
chr4	106924556	106934167	3
chr14	96609782	96619346	12
chr22	32512921	32522447	3
chr2	100855510	100864889	3
chr7	30879427	30888778	6
chr1	78851557	78860902	4
chr6	78684272	78693600	19
chr16	56100082	56109396	3
chr19	23008274	23017541	4
chr18	7072173	7081439	4
chr16	87147352	87156579	6
chr13	51982204	51991409	3
chr5	61345444	61354643	4
chr5	148551575	148560742	6
chr8	122455699	122464843	3
chrX	127478464	127487583	3
chr2	3586651	3595702	4
chr2	230602881	230611900	4
chr2	155864839	155873857	9
chr14	75881588	75890583	3
chr7	40439433	40448421	3
chr9	1281966	1290953	7
chr7	29020292	29029255	12
chr7	52325070	52334032	8
chr6	26159757	26168670	3
chr7	67965342	67974250	11
chr2	145326355	145335263	3
chr7	44695708	44704590	7
chr22	32948365	32957233	5
chr19	32264223	32273085	3
chr1	44349683	44358541	3
chr4	23064023	23072822	9
chr13	48136753	48145541	7
chr6	156053441	156062213	4
chr11	24531169	24539940	13
chr16	55493918	55502658	8
chr5	135529732	135538450	4
chr8	135917468	135926184	4
chr3	86442077	86450792	26
chr5	120257848	120266548	5
chr11	96843245	96851936	3
chr11	127386531	127395210	6
chr8	71952944	71961581	4
chr8	133347876	133356481	5
chr10	44920263	44928842	5
chr6	142476102	142484657	10
chr22	41778552	41787103	3
chr7	53973068	53981611	8
chr8	88909064	88917596	7
chr10	98376870	98385387	6
chr2	101951255	101959767	3
chr4	164810956	164819460	6
chr3	154470802	154479293	4
chr12	113256393	113264878	3
chr13	54350559	54359041	3
chr5	14069492	14077961	20
chr4	147614255	147622713	3
chr4	127321489	127329939	4
chr17	80630122	80638572	4
chr13	96870403	96878835	5
chr7	64632581	64641007	5
chr11	125395539	125403938	3
chr5	133204343	133212721	3
chr22	33708006	33716375	4
chr6	116903065	116911434	3
chr3	132349054	132357413	6
chr1	40303076	40311384	4
chrX	73388049	73396356	4
chr6	43004308	43012603	5
chr16	25364063	25372334	5
chr11	79276691	79284961	3
chr8	20594921	20603123	3
chr17	71227737	71235936	27
chr10	26106372	26114560	5
chr5	165627731	165635906	6
chr3	17666065	17674232	3
chr1	219671842	219679999	3
chr2	117184390	117192482	4
chr18	75150375	75158461	4
chr12	28672913	28680984	3
chr13	36065533	36073596	4
chr21	20781967	20790015	4
chr2	118222507	118230542	4
chr1	70912446	70920462	5
chr3	197177312	197185302	5
chr6	77704211	77712195	6
chr9	91207240	91215221	8
chr3	30704862	30712843	4
chr5	119744328	119752270	4
chr5	152066630	152074564	10
chr3	137305735	137313649	3
chr3	51214112	51222007	6
chr2	178997240	179005110	3
chr6	156877446	156885274	14
chr11	87547410	87555235	6
chr3	7870834	7878638	3
chr4	60364593	60372381	51
chr14	25060946	25068714	4
chr20	25571268	25579028	6
chr5	16022797	16030535	6
chr5	92688172	92695887	4
chr5	153503021	153510728	12
chr11	106767713	106775416	5
chr13	76238506	76246206	6
chr12	70852255	70859950	5
chr6	68026587	68034276	24
chr13	53526608	53534268	7
chr2	74484348	74492000	10
chr12	86087007	86094654	6
chr6	20380205	20387849	4
chr4	47306555	47314193	3
chr6	30147378	30155009	4
chr5	33257291	33264922	3
chr6	95526331	95533867	7
chr2	122999792	123007323	3
chr2	235115780	235123289	3
chr1	160599268	160606773	5
chr2	71632028	71639466	8
chr15	41402503	41409935	3
chr7	43611236	43618654	7
chr5	72947248	72954649	4
chr5	125349294	125356693	5
chr18	70330202	70337550	4
chr11	46422013	46429360	3
chr12	82808990	82816333	83
chr15	66759376	66766714	9
chr1	183217264	183224599	3
chr7	105249751	105257071	6
chr16	84362543	84369836	23
chr10	19976066	19983358	4
chr21	14718119	14725406	3
chr8	70082637	70089896	3
chrX	107975243	107982481	3
chr2	45989945	45997180	9
chr2	99571221	99578429	3
chr17	17930062	17937266	4
chr8	48246638	48253829	4
chr13	20762852	20770042	9
chr4	158910973	158918154	5
chr4	112221953	112229133	3
chr3	171134651	171141792	8
chr1	230332880	230340008	6
chr3	136937807	136944922	3
chr3	143061903	143069007	3
chr20	54079128	54086225	3
chr17	70997673	71004760	4
chr9	91763086	91770170	7
chr3	151339936	151347018	3
chr3	128563926	128570990	5
chr10	90745379	90752433	6
chr12	55008128	55015177	12
chr15	68994382	69001427	8
chrX	4938695	4945725	8
chr7	50625926	50632951	4
chr3	177826856	177833879	5
chr14	54684011	54691032	13
chr5	71568652	71575647	3
chr15	101300550	101307536	3
chr5	53769413	53776398	6
chr4	83743936	83750902	6
chr4	179514082	179521012	7
chr8	32062327	32069256	4
chr12	97484207	97491120	6
chr2	177289437	177296320	21
chr1	158547030	158553910	9
chr1	114980872	114987741	10
chr8	55002756	55009622	11
chrX	44231995	44238839	7
chr13	30044525	30051363	41
chr8	137372376	137379210	3
chr2	236901777	236908610	7
chr16	4076993	4083786	14
chr15	85328825	85335597	7
chr7	123179750	123186515	23
chr4	98383178	98389897	5
chr14	85593081	85599800	4
chr12	106555098	106561735	3
chr15	54145825	54152419	7
chr14	58515533	58522124	4
chr9	9469903	9476492	3
chr6	143651241	143657827	3
chr3	48018168	48024741	3
chr10	75652127	75658693	3
chr11	130312315	130318859	3
chr6	169433073	169439599	9
chr1	209504072	209510568	4
chr10	7497524	7504014	6
chr9	81768827	81775299	15
chrX	94085234	94091704	3
chr19	11489088	11495546	9
chrX	154117451	154123901	3
chr10	13412887	13419327	7
chr4	128651821	128658252	3
chr8	115221360	115227776	4
chr8	30137727	30144112	5
chr5	13861024	13867405	4
chr6	41281195	41287573	3
chr11	121874982	121881341	19
chr7	103000337	103006678	3
chr8	23659382	23665721	7
chr6	167049398	167055737	6
chr9	132423688	132430022	8
chr12	97237383	97243688	4
chr6	73252940	73259239	3
chr20	63511342	63517641	3
chr3	34185713	34192004	3
chr6	23343656	23349940	7
chr17	56232199	56238478	7
chr7	30490183	30496446	6
chr3	80427919	80434137	9
chr3	68057670	68063884	4
chr2	235308534	235314743	6
chr1	100017422	100023590	10
chr8	126410942	126417089	12
chr10	117268844	117274981	3
chr10	62587100	62593229	5
chr13	97206499	97212615	6
chr11	82691463	82697579	3
chr5	106967835	106973948	5
chr1	205062387	205068497	5
chr15	35004021	35010125	10
chr6	141349930	141356031	11
chr11	116985929	116992022	4
chr7	104428045	104434135	3
chr18	64951806	64957892	7
chr3	175751090	175757173	4
chr13	29727927	29734009	20
chr3	150365202	150371282	4
chr4	44511124	44517204	3
chr1	216451173	216457235	7
chr19	57298741	57304781	8
chr8	78823206	78829245	5
chr16	74557945	74563983	6
chr5	33605824	33611861	3
chr1	19144315	19150338	5
chr17	7048951	7054973	4
chr14	28495080	28501077	10
chr3	54923994	54929991	5
chr3	173436656	173442644	5
chr4	19129591	19135575	3
chr11	29125062	29131042	5
chr15	33887928	33893882	11
chr9	3010323	3016273	4
chr10	88168236	88174174	6
chr12	48846292	48852226	3
chr2	216302164	216308082	3
chr9	130867340	130873214	9
chr6	90017217	90023086	4
chr9	9530913	9536779	4
chr1	166573228	166579087	3
chr1	205188925	205194783	3
chrX	50915786	50921641	3
chr8	42129839	42135691	10
chr3	27030565	27036394	5
chr11	95339158	95344986	9
chr8	92731291	92737117	11
chr6	157592898	157598696	11
chr12	132572417	132578211	34
chr6	56403299	56409089	29
chr11	123434986	123440765	8
chr5	141323842	141329599	10
chr5	144870210	144875949	4
chr1	153413274	153418992	3
chr18	42568965	42574677	91
chr7	16596122	16601834	5
chr15	60775870	60781571	4
chr13	94438994	94444681	3
chr3	23399724	23405348	52
chr8	17613954	17619573	15
chr6	27241497	27247103	7
chr5	46506902	46512497	3
chr6	20723423	20728987	3
chr8	108973589	108979152	3
chrX	55364210	55369761	8
chr2	188679164	188684713	3
chr20	8666012	8671550	14
chr15	33555055	33560579	3
chr3	83553568	83559089	13
chr1	243773946	243779464	4
chr9	88954981	88960470	4
chr10	114084135	114089620	4
chr13	53834101	53839545	5
chr19	14347973	14353414	4
chr7	38662997	38668429	7
chr17	76444240	76449652	6
chr1	7153253	7158647	8
chr6	156027530	156032892	3
chr13	97844797	97850149	5
chr17	58868717	58874063	4
chr2	54658896	54664241	3
chr5	132434922	132440265	3
chr14	50977263	50982593	6
chrX	137694438	137699766	5
chr10	87872224	87877536	7
chr10	89069269	89074572	7
chr18	64487904	64493201	3
chr20	38230042	38235321	5
chr1	12433664	12438937	3
chr19	46150370	46155641	3
chr19	30173183	30178452	4
chr5	16348918	16354183	6
chr4	178037508	178042758	8
chr22	47908425	47913675	3
chr14	65355098	65360339	9
chr17	42041078	42046309	5
chr17	19371368	19376581	5
chr6	27531185	27536382	3
chr6	4980822	4986016	8
chr7	106704130	106709322	5
chr14	30810144	30815323	3
chr15	81900096	81905273	5
chr9	19651003	19656179	8
chr16	23051067	23056239	5
chr17	39628122	39633273	6
chr18	13982305	13987455	3
chr2	224096326	224101450	5
chr5	85867192	85872311	3
chr7	47903507	47908608	5
chr11	124217942	124223034	10
chr16	63432631	63437720	3
chr3	118225763	118230851	5
chr14	64581506	64586571	5
chr15	56092849	56097900	18
chr16	7417440	7422462	3
chr1	76901896	76906916	6
chr2	177081562	177086582	5
chr5	33678793	33683810	3
chr5	23183057	23188072	3
chr8	56221073	56226085	17
chr8	100310352	100315359	6
chr9	72300882	72305882	5
chr21	22706796	22711783	6
chr11	94930831	94935789	3
chr21	37313565	37318515	5
chr11	97150147	97155090	3
chrY	17051942	17056882	14
chr4	34959048	34963984	19
chr6	73103034	73107962	12
chr14	39850670	39855589	3
chr4	98677396	98682314	8
chr14	22994940	22999854	6
chr7	98316276	98321190	3
chr12	17983652	17988563	3
chr8	26154288	26159197	5
chr15	47721167	47726059	28
chr15	60620641	60625523	9
chr21	25189787	25194659	3
chr6	96993011	96997881	8
chr3	127774984	127779845	3
chr18	28647642	28652498	3
chr15	90444880	90449732	3
chr2	230236413	230241240	5
chr19	39807019	39811846	3
chr1	70914605	70919421	6
chr5	109307774	109312586	3
chr1	81503992	81508800	3
chr2	155662700	155667496	10
chr17	61760089	61764882	3
chr18	38721416	38726208	6
chr18	28663361	28668145	3
chr9	123427643	123432423	9
chr5	76137267	76142035	7
chr12	83977179	83981943	3
chr14	56364497	56369255	5
chr3	87920839	87925594	3
chr10	99738834	99743588	3
chr21	19958353	19963101	9
chr6	53058751	53063499	4
chr9	89719384	89724128	4
chr12	71060962	71065694	10
chr1	225204839	225209569	4
chr7	123685132	123689861	3
chr12	15115940	15120662	7
chr4	39656811	39661525	11
chr18	46800264	46804978	3
chr10	91887315	91892025	3
chr1	233873819	233878527	9
chr11	12827538	12832245	14
chr8	84550853	84555554	4
chr7	15133807	15138498	8
chr3	177084164	177088853	3
chr16	82473745	82478430	53
chr4	125621914	125626598	5
chr7	115321257	115325938	9
chr8	18204793	18209457	10
chr21	32581457	32586121	4
chr5	6524005	6528656	4
chr1	205428421	205433060	5
chr8	18156080	18160679	3
chr9	117308234	117312832	3
chrX	74265162	74269754	6
chr4	145498989	145503581	4
chr8	47147594	47152185	4
chr12	5567002	5571580	3
chr16	85163651	85168218	14
chr11	94997899	95002456	4
chr5	79750407	79754962	28
chr12	102590631	102595170	10
chr18	25593219	25597758	4
chr8	107958057	107962595	7
chr1	72719523	72724056	5
chr11	102772695	102777207	6
chr1	95656044	95660549	7
chr3	116820688	116825186	10
chr16	86706132	86710619	3
chr18	69752345	69756817	4
chr9	25586133	25590593	12
chr11	43694699	43699156	3
chr10	28575994	28580448	3
chr11	11760101	11764546	7
chr20	40690325	40694769	6
chr6	110656453	110660896	3
chr7	52615493	52619935	10
chr1	48048341	48052766	5
chr6	135636915	135641339	87
chr7	120889008	120893420	3
chr13	27443178	27447585	3
chr8	119054963	119059363	4
chr18	54885174	54889568	4
chr13	103027017	103031397	5
chr6	19871458	19875832	14
chr1	236211385	236215754	7
chr10	110482234	110486596	9
chr6	73174134	73178490	7
chr8	19819342	19823690	4
chr11	58632285	58636624	14
chr14	95869362	95873700	9
chr17	34403626	34407964	6
chr8	87940397	87944719	8
chr16	86542998	86547319	5
chr5	124709977	124714285	3
chr9	106709176	106713484	3
chr11	36419750	36424050	6
chr2	116308514	116312814	4
chr1	195712215	195716511	3
chr8	64978598	64982891	5
chr17	72709521	72713812	18
chr8	17167155	17171443	4
chr5	8890201	8894488	9
chr8	135016981	135021257	5
chr1	238451081	238455347	5
chr4	76485496	76489753	13
chr4	19378186	19382443	4
chr10	67670181	67674425	3
chr2	77552506	77556749	4
chr7	29744132	29748374	10
chr2	220774486	220778719	9
chr8	29791197	29795430	3
chr8	111245566	111249797	9
chr1	206800399	206804622	6
chr2	210994598	210998816	3
chr2	21837254	21841467	4
chr15	56412387	56416597	3
chr1	236964904	236969111	24
chr1	191550391	191554590	3
chr4	116369221	116373407	8
chr11	6502136	6506319	6
chr6	81981172	81985338	12
chr11	19882530	19886683	3
chr3	180643353	180647498	7
chr12	3709925	3714054	3
chr1	150340575	150344694	3
chr18	50375160	50379279	3
chr1	96251926	96256041	6
chr21	24128655	24132769	10
chr2	112834122	112838231	6
chr3	33707493	33711600	5
chr2	148815416	148819512	12
chr8	138786988	138791069	6
chr3	78255142	78259222	11
chr8	122724376	122728455	9
chr1	151782739	151786812	6
chr2	196215546	196219611	10
chr11	68544488	68548549	3
chr7	81624442	81628497	4
chr14	81980537	81984586	3
chr7	88752066	88756111	5
chr5	117003623	117007651	7
chr2	4867499	4871523	3
chr8	49918511	49922530	6
chr8	101791738	101795756	4
chr13	24740087	24744095	7
chr2	218504721	218508720	6
chr19	51245447	51249443	12
chr10	10922750	10926746	4
chr11	86681623	86685618	3
chr3	58323635	58327619	8
chr7	28344818	28348800	7
chrX	63005973	63009941	3
chrX	67713493	67717455	6
chr2	132967634	132971587	8
chr2	205039556	205043494	7
chr12	130058054	130061990	5
chr10	113058028	113061963	4
chr18	32557782	32561712	5
chrX	108242982	108246911	11
chr12	29352619	29356547	3
chr6	105438033	105441960	12
chr21	34734401	34738326	10
chr3	29377233	29381158	6
chr2	88611028	88614947	7
chr3	134186284	134190201	93
chr5	55382990	55386898	15
chr11	93650666	93654573	3
chr6	3487262	3491168	9
chr11	116069506	116073410	5
chr14	54764943	54768846	3
chrX	29523158	29527059	3
chr21	25410265	25414163	8
chr14	56944952	56948848	6
chr14	94882009	94885903	4
chr18	40768536	40772410	5
chr11	92366251	92370124	12
chr3	197570285	197574155	3
chr6	63224948	63228818	3
chr8	104200979	104204844	3
chr1	88250004	88253867	5
chr15	70353453	70357306	6
chr2	84775199	84779040	3
chr22	36547795	36551630	8
chr8	71134131	71137963	3
chr16	81721201	81725015	6
chrX	76972665	76976475	3
chr15	87630629	87634438	7
chr13	54754026	54757816	3
chr7	34193477	34197263	4
chr1	229572249	229576031	9
chr20	19216028	19219802	25
chr6	81064923	81068693	5
chr2	39897605	39901367	9
chr4	152604748	152608505	4
chr12	19170108	19173864	10
chr18	5801460	5805208	17
chr17	63755098	63758844	3
chr2	724840	728585	9
chr19	39116456	39120191	4
chr12	68470270	68474002	3
chr20	49733431	49737151	8
chr10	91929030	91932750	3
chr2	20815692	20819401	10
chr2	136610935	136614644	10
chr4	158955917	158959619	3
chr1	189927002	189930700	3
chr17	79063965	79067662	14
chr4	150126289	150129968	23
chr3	103898490	103902168	4
chrX	6206977	6210626	8
chr3	159923995	159927634	4
chr1	32654540	32658167	7
chr3	118858369	118861995	7
chr8	129043642	129047255	3
chr18	77238832	77242436	10
chr5	13424974	13428562	10
chr3	18039944	18043529	4
chr2	107781173	107784748	34
chr16	52902671	52906243	8
chr3	181647023	181650591	4
chr12	39285382	39288929	5
chr4	20963619	20967153	4
chr8	75834681	75838209	6
chr20	38386351	38389872	7
chr15	58754854	58758370	4
chr8	124653354	124656864	11
chr13	65843514	65847024	3
chr9	132941000	132944508	5
chr16	47784646	47788151	41
chr3	86712771	86716276	9
chr1	63859537	63863040	4
chr20	5520042	5523541	9
chr12	13439746	13443239	12
chr1	62238078	62241564	19
chr5	24427128	24430612	13
chr21	45170657	45174134	3
chr6	47920946	47924420	8
chr17	55207673	55211144	3
chr3	194133186	194136653	9
chr5	109007549	109011015	6
chr6	168105919	168109368	6
chr3	128530344	128533787	4
chr7	130908847	130912286	9
chr6	54581480	54584918	7
chr18	58261423	58264860	5
chr12	18607865	18611302	3
chr4	100671576	100674991	7
chr6	46494858	46498272	8
chr4	111080671	111084083	3
chr6	145089776	145093186	11
chr4	164870590	164873997	4
chr18	67315394	67318798	14
chr10	39048796	39052200	6
chr7	31441663	31445059	6
chr14	61893364	61896757	14
chr1	170755394	170758786	115
chr11	131136263	131139650	11
chr3	108470024	108473410	13
chr1	7211468	7214848	11
chr15	48189686	48193063	10
chr21	21005318	21008694	5
chr18	29060102	29063461	10
chr20	38089561	38092916	4
chr2	224679875	224683223	4
chr2	36393757	36397090	4
chr11	2626702	2630033	4
chr7	75920899	75924229	18
chr2	127613466	127616793	4
chr2	149375490	149378815	7
chr9	73080639	73083963	8
chr11	100062333	100065656	5
chr5	75977805	75981124	4
chr8	99630032	99633348	13
chr2	155730810	155734115	15
chr3	140213921	140217226	8
chr17	36775339	36778643	17
chr5	178639356	178642653	3
chr3	4398940	4402230	4
chr16	62224294	62227582	3
chr18	2610240	2613526	5
chr11	95507101	95510384	4
chr2	31291845	31295124	5
chr3	142015148	142018420	6
chr4	41929242	41932505	5
chr13	41656442	41659702	5
chr4	11884986	11888245	19
chr2	227102500	227105757	8
chr3	23779438	23782690	8
chr4	98434902	98438152	5
chr10	59887863	59891109	9
chr12	50860012	50863257	37
chr8	83840606	83843847	8
chr4	45628912	45632153	5
chr2	209103025	209106264	4
chr1	203705311	203708547	13
chr7	67653191	67656424	22
chr5	23438960	23442189	4
chr16	82917222	82920448	4
chr21	18325657	18328878	9
chrY	14555052	14558262	14
chr6	100409231	100412438	3
chr14	90034641	90037846	3
chr5	33180322	33183525	9
chr10	23802250	23805440	6
chr3	19382185	19385374	5
chr3	174594458	174597645	6
chr1	52261759	52264944	7
chr1	145833650	145836827	6
chr20	32837558	32840733	32
chr4	67585765	67588937	6
chr5	41100596	41103760	5
chr5	134035207	134038359	9
chr11	66141003	66144146	4
chr7	91662048	91665177	5
chr1	90100584	90103696	5
chr8	121126454	121129556	12
chr6	65270408	65273505	294
chr11	99860580	99863675	5
chr5	120818022	120821113	7
chr4	149238346	149241427	15
chr14	37216089	37219165	8
chr4	185190619	185193693	19
chr8	17168656	17171725	7
chr2	179621166	179624233	13
chr10	70586124	70589187	9
chr3	91467534	91470592	3
chr2	56359449	56362505	14
chr8	6813024	6816080	4
chr10	26000229	26003267	5
chr2	143611147	143614179	5
chr7	117574760	117577790	6
chr17	9071041	9074070	3
chr20	61825566	61828590	6
chr7	34150782	34153801	9
chr13	65644926	65647943	5
chr1	83594675	83597689	3
chr11	105111669	105114678	12
chr7	31720443	31723451	26
chr2	143339682	143342689	7
chr3	180737901	180740898	7
chr14	50356752	50359749	7
chr2	127091473	127094469	3
chr11	16078118	16081111	3
chr13	22052989	22055980	19
chr4	167610511	167613501	4
chrX	2880102	2883092	3
chr21	25737610	25740596	11
chr4	12813159	12816140	4
chr11	35426748	35429728	4
chr5	147272127	147275107	3
chr1	170646268	170649246	11
chr2	142068466	142071437	20
chr6	30769627	30772597	12
chr13	76070987	76073957	3
chr8	3295955	3298924	9
chr16	35416426	35419393	9
chr2	72129708	72132674	6
chr3	33194486	33197448	7
chr7	13733279	13736240	5
chr5	37790085	37793044	5
chr10	59797423	59800380	4
chr16	3230853	3233808	8
chr8	125625004	125627955	15
chr1	15554254	15557202	3
chr12	3206492	3209439	5
chr3	45535658	45538604	7
chr3	181581232	181584174	9
chr17	67928628	67931561	4
chr4	55701378	55704308	10
chr3	57185307	57188237	7
chr3	140075999	140078927	12
chr1	237417409	237420327	3
chr18	61430862	61433778	4
chr14	47988489	47991404	4
chr9	91181379	91184288	16
chr21	31797548	31800452	6
chr8	30464607	30467510	5
chr2	201434773	201437665	3
chr3	54479678	54482568	24
chr4	144418285	144421174	3
chr18	8369593	8372478	10
chr13	43800125	43803009	5
chr6	110040088	110042972	3
chr6	14334580	14337451	3
chr3	188267810	188270670	5
chr6	153988303	153991160	4
chr13	99793692	99796548	3
chr5	42726235	42729090	9
chr20	39219603	39222456	60
chr20	25033186	25036033	32
chr9	111757591	111760428	6
chr9	107237097	107239930	64
chr6	151278422	151281247	9
chr9	36338302	36341126	87
chr2	190104054	190106876	4
chr1	50773858	50776672	4
chr3	1359372	1362184	3
chr11	134559569	134562380	4
chr14	101026160	101028970	4
chr6	23861537	23864335	8
chr7	36813140	36815938	6
chr10	3209825	3212619	8
chr6	2256514	2259307	3
chr2	153206278	153209069	11
chr2	58600597	58603388	4
chr12	26522481	26525269	11
chr2	131015908	131018693	22
chr4	94832906	94835691	6
chr21	26957889	26960669	7
chr4	141829923	141832700	4
chr13	102166798	102169573	3
chr1	79041074	79043843	10
chr6	26321431	26324197	20
chr2	225039073	225041837	19
chr7	79778712	79781473	6
chr1	37452325	37455083	8
chr18	60248963	60251718	3
chr14	56352224	56354978	12
chr5	134909295	134912047	7
chr12	116793019	116795770	11
chr7	52001085	52003829	7
chr7	14683261	14686004	16
chr4	13673218	13675958	6
chr10	48560232	48562971	8
chr4	63937299	63940036	3
chr20	46730079	46732815	3
chr5	26059143	26061877	23
chr10	54136497	54139230	11
chr7	116680244	116682974	3
chr10	11099452	11102174	22
chr12	31973368	31976088	4
chr12	72271396	72274108	3
chr11	5836922	5839630	5
chr4	88777951	88780657	5
chr6	67775275	67777973	3
chr8	36720735	36723431	6
chr17	11624910	11627596	7
chr5	38925889	38928574	3
chr9	122013125	122015806	5
chr22	19923046	19925723	5
chr5	143915555	143918232	3
chr9	75853984	75856651	6
chr1	203424202	203426863	14
chr14	61161372	61164033	5
chr3	111690134	111692794	21
chr1	52136991	52139647	6
chr6	153174507	153177160	4
chr7	7771595	7774244	16
chr14	23529938	23532577	15
chr4	131444817	131447454	4
chr4	116239868	116242494	8
chr5	95971680	95974304	5
chr1	14192112	14194732	5
chr18	53541613	53544232	8
chr8	116663174	116665791	51
chr1	3710269	3712885	6
chr14	95192982	95195596	6
chr13	35757973	35760585	3
chr8	128787744	128790355	3
chr5	6030625	6033234	12
chr17	74809307	74811911	11
chr2	229857224	229859826	3
chr11	64625420	64628014	6
chr2	111186246	111188835	3
chr7	157565337	157567924	7
chr9	68464567	68467151	6
chr20	38939101	38941683	7
chr1	38167667	38170247	4
chr12	21837481	21840054	6
chr1	118027783	118030350	3
chr7	49762318	49764883	3
chr3	43918212	43920774	13
chr2	80301641	80304196	16
chr5	119270898	119273448	10
chr15	60508590	60511139	14
chr1	114467123	114469671	45
chr11	84648037	84650576	9
chr6	116622366	116624902	11
chr5	99966355	99968890	10
chr13	20387934	20390466	5
chr10	121500336	121502864	6
chr2	229784970	229787497	12
chr20	46433880	46436407	3
chr6	123029689	123032215	3
chr11	72788317	72790837	3
chr13	51360128	51362646	12
chr11	13259388	13261901	6
chr13	21390080	21392585	8
chr8	123148887	123151390	3
chr2	81664205	81666703	4
chr11	19349773	19352270	6
chr7	46776277	46778773	14
chr7	107392864	107395356	11
chr11	124852133	124854623	6
chr13	44065784	44068264	6
chr2	99761930	99764409	3
chr10	95727951	95730421	21
chr2	233913712	233916178	11
chr6	164398596	164401061	5
chr5	24178574	24181029	7
chr6	56349242	56351696	12
chr20	24934029	24936483	5
chr7	6689921	6692370	8
chr9	113540870	113543316	5
chr3	160465070	160467516	4
chr22	41510246	41512692	4
chr9	78838509	78840954	14
chr12	45499079	45501523	6
chr9	21133564	21136008	4
chr19	23250099	23252542	7
chr10	14445161	14447600	3
chr13	89952046	89954484	6
chr7	99828920	99831356	3
chr10	33216269	33218705	3
chr1	119588406	119590841	12
chr4	189816641	189819069	4
chr14	52405737	52408164	4
chr1	43378643	43381067	7
chrX	38022374	38024789	5
chr1	201054511	201056926	3
chr18	61225176	61227589	7
chr5	86991690	86994102	3
chr2	96293373	96295782	4
chr12	10834884	10837292	11
chr6	128630605	128633013	5
chr7	148849565	148851972	6
chr14	23129246	23131650	12
chr16	17240750	17243150	13
chr8	48753815	48756212	12
chr6	88204347	88206744	11
chr7	42093298	42095693	9
chr6	40944338	40946732	17
chr6	24250850	24253243	64
chr6	24250849	24253242	59
chr13	38964142	38966534	5
chr15	51760082	51762473	16
chr21	33414179	33416569	7
chrX	136821102	136823482	15
chr12	126659281	126661654	3
chr8	83181193	83183565	4
chr13	22505351	22507723	4
chr19	50741992	50744362	8
chr20	12981828	12984197	5
chr17	55124161	55126528	32
chr7	44166795	44169157	4
chr2	145930990	145933350	7
chr3	163777223	163779582	9
chr7	84696703	84699061	6
chr3	172206888	172209245	4
chr9	110472610	110474960	6
chr2	218180535	218182884	27
chr1	113253086	113255434	10
chr20	18168035	18170382	17
chr3	140946641	140948987	118
chr9	79392908	79395252	11
chr16	50898701	50901043	6
chr8	80355104	80357445	18
chr3	111924289	111926630	6
chr18	73539471	73541807	10
chr8	127999963	128002297	5
chr10	66054245	66056579	4
chr14	66576482	66578815	5
chr4	10743698	10746028	34
chr1	247024235	247026562	16
chr13	107254787	107257114	3
chr11	36044357	36046681	27
chr7	77478473	77480796	7
chr8	35645519	35647842	3
chr3	171021159	171023477	13
chr14	59112397	59114715	13
chr16	19393630	19395944	9
chr2	172628818	172631131	5
chr7	5628859	5631169	7
chrX	63674474	63676783	7
chr13	78343327	78345627	9
chr5	31466128	31468427	4
chr10	22677816	22680111	4
chr11	7590703	7592997	5
chr4	156837602	156839892	11
chr9	71501202	71503485	3
chr2	20750925	20753207	11
chr3	118881688	118883969	16
chr7	33942485	33944762	8
chr6	25353578	25355854	3
chr2	130843558	130845830	3
chr18	9116678	9118950	3
chr14	85922257	85924528	5
chr12	18479789	18482057	13
chr6	144516820	144519087	7
chr4	95310259	95312523	16
chr14	47394543	47396806	3
chr3	121833404	121835665	6
chr13	97726413	97728668	5
chr11	81587267	81589514	6
chr11	20326221	20328462	10
chr4	45860314	45862554	9
chr20	16713689	16715928	14
chr10	77942666	77944904	9
chr11	45599488	45601725	6
chr20	22410842	22413076	6
chr2	193311455	193313688	4
chr6	22163347	22165580	4
chr6	73023952	73026184	32
chr12	66275908	66278139	8
chr3	163810286	163812516	38
chr21	18201590	18203819	17
chr4	162736961	162739186	5
chr22	36369960	36372182	23
chr6	55782419	55784641	8
chr1	147803529	147805749	5
chr1	68630237	68632455	11
chr8	130558472	130560690	8
chr7	105037242	105039459	5
chr9	78322964	78325179	21
chr4	144409890	144412103	4
chr20	42581984	42584196	3
chr11	21159664	21161875	3
chr12	13799782	13801991	4
chr5	152784654	152786861	6
chr1	202000913	202003119	7
chr8	118148901	118151106	3
chr7	141641077	141643281	3
chr5	18439468	18441669	20
chr18	76141499	76143700	4
chr14	42353364	42355559	3
chr11	23417186	23419375	5
chr7	145609225	145611413	3
chr2	50609662	50611845	5
chr2	6217139	6219320	5
chr4	67603132	67605312	6
chr8	133935575	133937755	3
chr6	24428922	24431100	9
chr12	67540812	67542988	16
chr6	158636789	158638964	5
chr2	135308399	135310572	10
chr15	27480810	27482981	13
chr12	131693852	131696023	7
chr6	2670632	2672802	7
chr4	90784853	90787023	3
chr3	152478045	152480214	4
chr1	34877527	34879689	6
chr4	5129930	5132092	4
chr12	46922889	46925049	15
chr12	42387583	42389742	10
chr6	45875322	45877477	3
chr8	69250969	69253124	3
chr2	36461719	36463871	7
chr12	3829884	3832032	5
chr8	106846954	106849101	7
chr8	90233479	90235626	3
chr4	134932427	134934571	8
chr2	157411722	157413860	15
chr2	70518229	70520367	14
chrX	105806233	105808371	3
chr20	24471702	24473839	8
chr2	110952297	110954434	7
chr13	49933930	49936060	4
chr20	7426299	7428423	13
chr7	38286042	38288162	146
chr14	68739838	68741954	8
chr6	97480924	97483034	20
chr5	176719012	176721113	7
chr3	85425476	85427577	3
chr2	25416083	25418182	5
chr6	71264464	71266563	4
chr18	4010191	4012288	4
chr6	5828694	5830790	9
chr1	48696243	48698337	7
chr19	5259086	5261179	25
chr17	72197708	72199799	4
chr16	57733108	57735196	3
chr13	94964662	94966746	6
chr16	76825012	76827090	15
chr1	226947009	226949087	5
chr16	65749857	65751935	5
chr3	118726939	118729016	15
chr2	62221087	62223164	4
chr14	62843428	62845503	6
chr6	142673474	142675544	10
chr1	12150972	12153042	4
chr12	3869065	3871135	4
chr10	105339705	105341771	16
chr11	127531824	127533889	7
chr3	31584245	31586310	3
chr16	62952842	62954905	28
chr17	48537839	48539900	21
chr1	2249005	2251066	3
chr18	52771479	52773537	22
chr14	66914692	66916750	3
chr5	61169203	61171260	12
chr13	70647517	70649574	5
chr6	153086107	153088155	4
chrX	125369958	125372005	4
chr7	144761327	144763371	4
chr11	19441890	19443932	15
chr3	181544930	181546972	14
chr5	127565791	127567833	12
chr2	210875096	210877135	4
chr2	149017755	149019793	14
chr17	64045425	64047459	21
chr12	108301324	108303356	8
chr10	45622864	45624891	6
chr4	158426196	158428221	14
chr19	44044657	44046680	7
chr15	61027211	61029229	8
chr1	119545871	119547889	5
chr3	34067576	34069594	5
chr6	134640148	134642165	12
chr22	38678936	38680952	17
chr10	127491168	127493180	6
chr10	93616231	93618239	22
chr2	193329581	193331587	6
chr22	17869535	17871539	14
chr6	136013265	136015268	3
chr3	2525172	2527174	4
chr5	149644075	149646075	6
chr2	41610282	41612280	3
chr5	42875793	42877790	7
chr3	42856921	42858913	3
chr4	44213874	44215862	7
chr8	25773780	25775767	20
chr8	132667443	132669430	13
chr2	185302057	185304039	6
chrX	146436436	146438418	5
chr9	102882422	102884402	11
chr4	159185555	159187535	5
chr2	125921011	125922989	30
chr4	187023779	187025757	13
chr17	21562439	21564417	3
chr5	92124580	92126550	3
chr4	87028377	87030346	12
chr8	39450111	39452080	8
chr5	158723005	158724973	6
chr8	68845830	68847793	4
chr1	120334599	120336560	3
chr11	74848180	74850135	3
chr8	114924160	114926112	4
chr12	32830443	32832394	4
chr13	75135905	75137855	14
chr4	158902940	158904888	7
chr6	143121225	143123171	7
chr13	90955246	90957190	3
chr6	38450794	38452737	10
chr13	92390530	92392472	5
chr20	16355721	16357659	13
chr12	83192772	83194709	6
chr12	92589157	92591092	3
chr11	127563959	127565891	33
chr12	14777284	14779215	3
chr11	75312602	75314528	8
chr1	23606296	23608213	8
chr1	234009677	234011594	3
chr6	36969242	36971155	3
chr7	80589645	80591558	3
chr12	124814073	124815985	7
chr2	108541638	108543550	5
chr11	66162215	66164126	5
chr5	149010415	149012322	10
chr2	59056097	59058003	7
chr3	76591821	76593719	3
chr4	89520163	89522060	4
chr2	99888501	99890393	6
chr8	92805938	92807829	5
chr1	204465483	204467373	5
chr12	3969292	3971175	4
chr11	80406599	80408480	11
chr3	55692688	55694569	6
chr13	57138587	57140466	9
chr13	66314296	66316175	4
chr4	183721810	183723688	4
chr5	22757461	22759338	8
chr15	88246975	88248844	4
chr12	98077208	98079074	4
chr9	75128220	75130086	3
chr10	84999742	85001607	11
chr1	147395306	147397169	22
chr2	169693878	169695741	8
chr17	31108049	31109908	10
chr10	77180207	77182065	5
chr3	95304770	95306628	3
chr15	93257464	93259321	11
chr12	92989350	92991204	12
chr10	126263865	126265719	9
chr9	101028648	101030500	5
chr5	36374603	36376453	14
chr13	113515196	113517041	7
chr11	75862172	75864016	117
chr4	174240560	174242404	4
chr11	102138627	102140459	3
chr2	57917049	57918873	7
chr4	188663234	188665056	3
chr8	3949457	3951279	3
chr3	12437227	12439048	14
chr3	44806435	44808249	15
chr5	80834982	80836791	11
chr4	47569165	47570971	3
chr6	41175309	41177114	7
chr17	62880572	62882376	7
chr1	5699088	5700890	15
chr11	44043147	44044948	15
chr11	17607613	17609414	11
chr2	219603577	219605378	5
chr5	113607809	113609606	5
chr1	55847170	55848967	3
chr4	114363695	114365491	4
chr13	71218494	71220290	3
chr15	86147494	86149287	3
chr15	84552556	84554344	4
chr6	22580347	22582135	3
chr1	17913975	17915761	7
chr16	3740850	3742635	3
chr10	107311280	107313064	8
chr2	17771710	17773492	3
chr4	130861381	130863161	4
chr21	23760496	23762274	3
chr4	80258889	80260666	6
chr1	118362780	118364556	12
chr2	83717535	83719309	3
chr16	60481585	60483357	4
chr10	67350717	67352489	3
chr13	106372544	106374315	4
chr7	20106709	20108479	20
chr5	13459923	13461693	10
chr1	238522446	238524216	6
chr8	31820638	31822406	7
chr8	26487594	26489362	4
chr1	8778940	8780707	5
chr9	78943481	78945247	8
chr5	142013380	142015146	3
chr22	49815594	49817357	75
chr14	88556135	88557891	4
chr6	79611201	79612955	5
chr21	41372751	41374505	3
chr14	55708211	55709964	4
chr17	72861929	72863681	19
chr6	15326628	15328376	30
chr16	83654272	83656020	5
chr20	38483674	38485421	10
chr19	36384003	36385746	9
chrX	128957532	128959275	3
chr4	183100645	183102387	4
chr8	63332996	63334736	3
chr6	48419312	48421047	18
chr2	22359355	22361088	8
chr5	16343533	16345264	30
chr1	188805159	188806889	3
chr12	51771447	51773174	3
chr2	54902258	54903982	15
chr7	158527779	158529502	4
chr21	22567588	22569309	13
chr5	1599371	1601092	10
chr1	119513667	119515387	10
chr18	31648359	31650079	4
chr5	165376429	165378149	3
chr18	63172027	63173745	14
chr7	83895409	83897126	7
chr2	74868391	74870104	10
chr10	51824527	51826237	10
chr18	75367575	75369281	6
chr8	65196466	65198170	7
chr10	14260849	14262552	20
chr14	53857708	53859411	3
chr3	137533805	137535506	4
chr16	78100917	78102614	4
chr4	77149582	77151278	9
chr2	119815651	119817344	8
chrX	9960410	9962103	8
chr22	30026307	30027998	4
chr7	119469602	119471292	4
chr3	13929297	13930987	3
chr11	76225946	76227635	6
chr14	83654489	83656177	3
chr22	39725382	39727069	5
chr15	50034917	50036600	11
chr6	80003560	80005239	3
chr18	55687059	55688737	3
chr1	51295313	51296987	3
chrX	8016966	8018637	5
chr3	8789987	8791657	11
chr12	100114674	100116342	5
chr1	225645471	225647135	5
chr5	98187120	98188781	3
chr4	77891986	77893645	5
chr17	56937252	56938909	5
chr15	86687004	86688660	11
chr1	124786570	124788226	4
chr9	18269459	18271112	13
chr6	134833010	134834661	6
chr19	21839630	21841278	7
chr13	65774972	65776618	4
chr21	23850335	23851980	224
chr12	93240663	93242302	3
chr8	1373636	1375274	3
chr6	159803749	159805383	10
chr3	82264413	82266040	6
chr5	72467078	72468702	8
chr20	56552669	56554292	8
chr1	167227253	167228868	7
chr16	62090045	62091659	4
chr1	157496877	157498491	3
chr12	13182011	13183625	3
chr1	221942595	221944205	3
chr3	27580073	27581680	6
chr9	112524150	112525751	24
chr7	98141766	98143365	5
chrY	15501185	15502784	3
chr11	119674788	119676386	7
chrX	96515956	96517552	5
chr13	25530311	25531906	4
chr3	29976947	29978541	3
chr2	205514367	205515957	5
chr4	77590032	77591622	5
chr7	34856316	34857905	3
chr3	127632232	127633820	3
chr18	40569219	40570806	6
chr11	68072147	68073731	28
chr4	119103919	119105502	5
chr1	32391183	32392761	4
chr12	46506392	46507967	10
chr13	70094444	70096017	20
chr17	63313336	63314904	7
chr10	30898289	30899854	3
chr11	104155855	104157419	12
chr2	29883593	29885155	3
chr7	2755546	2757107	4
chr12	124854408	124855969	4
chr3	96169972	96171531	8
chr16	53736948	53738505	17
chr5	172602418	172603974	4
chr1	73871411	73872966	4
chr1	202783930	202785485	3
chr4	64570088	64571641	8
chr7	80219529	80221075	13
chr7	142359011	142360554	6
chrX	151025643	151027184	5
chr1	231867474	231869015	4
chr8	136835189	136836729	5
chr10	83754504	83756044	4
chr7	15149988	15151524	3
chr5	58999111	59000646	4
chr2	57199896	57201428	81
chr3	140288357	140289889	21
chr2	144397432	144398963	19
chr5	94257934	94259465	13
chr16	30594369	30595896	9
chr18	36148433	36149959	6
chr15	66704885	66706410	4
chr16	65394468	65395992	19
chr7	91239417	91240938	5
chr2	52532050	52533570	15
chr17	34503132	34504651	9
chr20	34702281	34703798	14
chr6	158022069	158023586	5
chr17	21000225	21001741	7
chr3	29469657	29471171	5
chr5	1560205	1561717	13
chr21	16254411	16255923	4
chr17	43484640	43486146	4
chr1	173643543	173645044	4
chr2	113170330	113171831	3
chr4	109282318	109283817	5
chr17	33456213	33457710	9
chr4	153708475	153709971	10
chr1	27198198	27199693	6
chr19	56304793	56306281	5
chr20	23326842	23328330	3
chr1	196443509	196444995	9
chr2	1852344	1853830	6
chr3	143869029	143870513	5
chr13	68291614	68293095	11
chr5	75439678	75441158	24
chr3	159805171	159806649	16
chr8	110430208	110431684	11
chr17	68851632	68853107	39
chr1	169588313	169589786	3
chr2	209451328	209452801	3
chr4	132865315	132866787	3
chr1	23524541	23526012	3
chrX	4748696	4750166	35
chr14	102766411	102767880	6
chr3	64252429	64253896	11
chr2	201852803	201854267	10
chr1	178901114	178902577	27
chr1	10192793	10194255	16
chr3	46460044	46461503	31
chr4	165511628	165513087	13
chr5	161489411	161490870	13
chr6	126089978	126091436	16
chr6	115842336	115843789	3
chr5	129172053	129173504	3
chr2	6459860	6461310	4
chr1	72220056	72221506	3
chr4	3286218	3287666	4
chr15	57132486	57133932	8
chr21	15751878	15753324	6
chr18	40056994	40058438	26
chr17	29927802	29929240	9
chr20	22313478	22314913	202
chr14	100960970	100962403	127
chr3	173794249	173795679	3
chr8	58834614	58836043	4
chr18	62477148	62478576	3
chrX	93514585	93516013	3
chr10	17563656	17565082	3
chr3	88033298	88034723	4
chr12	78016890	78018312	3
chr3	85659888	85661309	12
chr3	122963773	122965192	112
chr13	53950845	53952263	3
chr6	7873969	7875386	29
chr14	28309489	28310906	18
chr7	70741764	70743181	17
chr3	195656266	195657683	4
chr9	69862685	69864101	19
chr10	49025809	49027224	8
chr2	22243609	22245023	3
chr9	15537636	15539048	9
chr18	64552385	64553797	3
chr11	116720787	116722198	4
chr12	104510149	104511557	496
chr17	75513494	75514900	3
chr4	113007324	113008729	7
chr7	36770327	36771731	17
chr2	147045059	147046462	21
chr10	106028052	106029455	15
chr3	282237	283640	3
chr3	126871498	126872900	7
chr4	79764953	79766353	4
chr2	195304132	195305531	10
chr19	29010924	29012321	10
chr15	98221651	98223048	9
chr13	59578973	59580369	8
chr18	66563752	66565147	7
chr19	17855297	17856690	42
chr20	51012970	51014362	3
chr6	139978292	139979683	22
chr10	128088946	128090337	5
chr13	62430166	62431556	6
chr8	140197823	140199213	3
chr5	74690752	74692141	5
chr7	85265849	85267236	4
chr6	157966601	157967985	9
chr9	9422430	9423812	12
chr11	96251586	96252966	8
chr2	68256630	68258010	4
chr19	39114360	39115738	3
chr11	14054196	14055573	4
chr22	22736208	22737585	3
chr2	118428914	118430290	23
chr21	23429095	23430470	5
chr4	157523046	157524419	7
chr4	9845360	9846730	14
chr16	21959852	21961218	20
chr6	113054980	113056344	24
chr5	94558157	94559521	3
chr2	119165340	119166702	6
chr4	41478005	41479367	6
chr13	52951477	52952838	15
chr5	66936006	66937363	32
chr7	21293716	21295073	4
chr1	19210533	19211886	13
chr4	142830505	142831858	11
chr4	154257637	154258989	39
chr4	61969237	61970589	4
chr20	42377601	42378951	6
chr3	167717749	167719095	9
chr11	126802896	126804242	3
chr7	16293306	16294651	9
chr14	52906584	52907927	13
chr21	43793581	43794924	3
chr8	64433960	64435302	29
chr11	124014992	124016334	3
chr6	135022611	135023952	3
chr4	178388241	178389581	15
chr1	99635675	99637015	3
chr14	76653577	76654915	16
chr1	120057292	120058630	3
chr20	61072579	61073915	4
chr19	13251609	13252944	22
chr11	106106144	106107474	9
chr2	170558939	170560267	5
chr8	18785338	18786663	6
chr18	58417816	58419138	6
chr6	93397477	93398798	4
chr5	76085084	76086404	15
chr4	74418859	74420179	5
chr20	22278506	22279824	4
chr12	47474923	47476236	12
chr1	60476011	60477324	3
chr1	178835250	178836560	7
chr22	23010027	23011335	10
chr1	164244460	164245768	6
chr4	31466365	31467673	5
chr5	52671930	52673237	4
chr18	45422658	45423965	3
chr6	96030235	96031541	12
chr20	23030833	23032139	9
chrY	12201434	12202739	12
chr3	41464617	41465920	3
chr2	5931030	5932332	6
chr18	42906349	42907649	11
chr1	82623913	82625213	4
chr3	72451399	72452697	7
chr7	94554247	94555544	7
chr19	2625521	2626817	18
chr9	114540830	114542126	3
chr8	128341785	128343079	14
chr8	92697748	92699039	3
chr6	148269175	148270464	5
chr6	38209401	38210689	10
chr1	43959923	43961211	6
chr8	12708406	12709693	5
chr3	27848724	27850010	14
chr10	16265468	16266752	15
chr6	20264950	20266233	5
chr15	75152253	75153533	19
chr10	105795505	105796785	8
chr6	133997211	133998490	5
chr13	51272849	51274128	4
chr2	103887024	103888297	6
chrX	131811461	131812732	4
chr19	39865789	39867059	6
chr19	49060897	49062167	3
chr1	84813788	84815056	8
chr19	47972503	47973770	19
chr7	78601429	78602694	14
chr1	36454213	36455477	14
chr7	48300437	48301701	12
chr6	154934153	154935417	3
chr5	6234702	6235965	88
chr3	21383952	21385214	3
chr17	52978537	52979799	3
chr4	161406854	161408115	5
chr10	65371542	65372802	3
chr19	34801501	34802757	15
chr8	110471865	110473120	5
chr17	39086491	39087746	3
chr20	40491865	40493119	9
chr3	145666444	145667698	7
chr6	117144661	117145913	9
chr5	137396285	137397536	24
chr4	172417392	172418641	15
chr19	30800152	30801400	9
chr8	5712671	5713918	84
chr12	23382199	23383446	7
chr3	160603716	160604960	4
chr9	96244985	96246228	12
chr16	65956452	65957693	12
chr9	108426092	108427333	10
chr13	106330709	106331949	18
chr10	125022001	125023241	5
chr14	50051312	50052552	4
chr2	119310325	119311565	3
chr22	40684223	40685461	58
chr10	56745304	56746542	17
chr9	71727366	71728603	3
chrX	40527380	40528616	80
chr16	24258355	24259588	7
chr3	134827679	134828912	6
chr6	1311220	1312453	3
chrX	49923952	49925183	34
chr13	63615096	63616326	14
chr19	9067146	9068376	8
chr10	9223284	9224513	3
chr11	123282330	123283556	16
chr7	151810154	151811378	69
chr3	113121621	113122844	8
chr7	80445017	80446238	5
chr10	88519511	88520731	7
chr2	179855297	179856517	6
chr10	129422476	129423695	3
chr10	35638051	35639268	10
chr13	104381572	104382789	5
chr9	21325811	21327026	4
chr12	26414709	26415921	9
chr7	33447074	33448285	7
chr14	37105260	37106471	7
chr2	145560371	145561578	5
chr4	26089695	26090901	4
chr6	110896202	110897407	4
chr15	37930037	37931240	8
chr3	140147104	140148305	16
chr1	247579855	247581056	9
chr15	77679419	77680620	4
chr12	27177699	27178900	3
chr1	20084302	20085502	8
chr4	25902135	25903335	4
chr5	144978144	144979343	3
chr3	78693371	78694569	4
chr8	29216585	29217782	8
chr7	115547595	115548792	4
chr1	217518749	217519946	3
chr19	36623346	36624539	30
chr2	163410482	163411674	3
chr22	26449014	26450205	39
chr19	46856603	46857793	5
chr4	11553764	11554952	4
chr11	130183632	130184817	53
chr14	80692848	80694033	27
chr18	76386406	76387590	7
chr3	136326503	136327687	4
chr2	25387262	25388445	6
chr13	60832409	60833592	3
chr7	39242260	39243442	3
chr6	122954661	122955839	4
chr8	74368313	74369488	15
chr2	12517903	12519078	4
chr5	97193162	97194337	3
chr1	174769283	174770457	15
chr5	126650328	126651502	4
chr1	180940089	180941261	3
chr4	24083084	24084255	12
chr18	54053066	54054234	4
chr4	15181329	15182493	3
chr10	86403132	86404295	6
chr9	37477404	37478566	14
chr3	142770688	142771848	6
chr12	43580511	43581667	3
chr18	43689448	43690603	11
chr18	63290180	63291331	5
chr4	126867754	126868903	4
chr7	146320825	146321974	3
chr2	45071754	45072902	12
chr19	4679500	4680646	4
chr22	19702930	19704075	7
chr19	20190215	20191359	7
chr3	79745158	79746300	6
chr22	42290925	42292066	22
chr12	47479947	47481088	4
chr4	25224168	25225308	12
chr13	50646841	50647979	61
chr13	53481957	53483094	9
chr4	181755688	181756825	4
chr1	20820441	20821578	3
chr11	26487431	26488567	6
chr19	16380929	16382064	8
chr22	17113937	17115072	3
chr11	37467931	37469062	3
chr2	5679302	5680432	5
chr22	18152873	18154001	5
chr17	3639763	3640887	3
chr12	41910920	41912036	44
chr4	121190695	121191811	7
chr3	24376483	24377597	8
chr3	134729081	134730193	11
chr3	8748389	8749500	10
chr11	38303173	38304282	4
chr8	36365352	36366458	4
chr9	100152484	100153589	4
chr5	67834778	67835881	13
chr10	91832698	91833800	12
chr14	97176937	97178037	41
chr5	116543543	116544643	3
chr10	84939219	84940319	3
chr18	49631552	49632649	24
chrX	38337388	38338483	27
chr22	32583955	32585050	9
chr9	3208583	3209677	3
chr4	7057823	7058915	11
chr7	102153000	102154092	5
chr1	57460094	57461185	6
chr20	6914948	6916037	12
chr1	59406026	59407114	39
chr5	101729410	101730498	3
chr10	106307652	106308739	5
chr1	150808183	150809269	3
chr1	33661840	33662925	24
chr13	109426912	109427997	9
chr4	89565357	89566442	3
chr19	13920929	13922013	7
chr16	13481700	13482783	15
chr20	55635429	55636512	3
chr13	67057916	67058998	4
chr1	173990397	173991479	3
chr14	103342638	103343720	3
chr12	130293310	130294391	16
chr1	211635693	211636774	10
chrX	27664035	27665115	3
chr9	11202167	11203241	11
chr5	173766577	173767651	8
chr1	21860528	21861602	3
chr5	179780863	179781936	3
chr2	138011066	138012138	3
chr8	117060116	117061187	11
chr2	85051441	85052510	16
chr5	68410573	68411642	3
chr5	145306953	145308020	7
chr14	104401098	104402163	5
chr2	222910714	222911779	4
chr13	70673210	70674274	3
chr3	4914307	4915370	21
chr19	49221806	49222867	16
chr5	171636257	171637314	13
chr3	108402852	108403908	5
chr11	59945777	59946831	10
chr4	184513969	184515022	5
chr20	41107844	41108896	11
chr8	87685915	87686967	5
chr12	125621799	125622848	8
chr8	54760732	54761780	20
chr8	109326827	109327875	6
chr9	70993702	70994748	3
chr21	41829563	41830607	3
chr5	111024119	111025160	10
chr13	111239887	111240926	5
chr21	27045752	27046784	10
chr1	112031959	112032990	10
chr13	65510078	65511108	10
chr12	81474976	81476005	7
chrX	105899613	105900641	12
chr12	46271012	46272034	20
chrY	19761877	19762899	13
chr5	108758619	108759641	4
chr11	70929563	70930584	19
chr6	113032979	113034000	3
chr6	150227380	150228398	3
chr4	54153706	54154721	24
chr9	130104979	130105993	32
chr16	79331776	79332790	17
chr3	97975848	97976862	10
chr14	93481039	93482052	5
chr8	65778142	65779154	5
chr11	111065639	111066649	10
chr3	1569146	1570156	3
chr11	56604782	56605790	3
chr9	10061707	10062712	42
chr2	69291023	69292026	9
chr15	39357019	39358022	5
chr8	139419690	139420692	20
chr1	40462771	40463771	5
chr1	54380451	54381451	5
chr7	144975050	144976050	4
chr6	37830272	37831271	19
chr11	22344283	22345281	4
chr11	41897454	41898451	12
chr11	62690304	62691299	13
chr19	23978172	23979167	11
chr10	116121600	116122594	17
chr5	18482749	18483741	8
chr7	111906131	111907122	10
chr8	85381555	85382544	4
chr7	158783434	158784422	5
chr5	30276974	30277956	12
chr3	7461787	7462769	6
chr20	32367907	32368889	5
chr6	4922054	4923035	28
chr14	78029629	78030608	17
chr4	160140475	160141453	3
chr3	53759432	53760409	6
chr16	1892925	1893900	3
chr3	89702948	89703922	3
chr2	176932369	176933342	10
chr4	25212073	25213043	13
chr1	42687282	42688252	4
chr1	53155899	53156868	34
chr1	38443634	38444601	13
chr5	90983504	90984471	7
chr20	49452207	49453170	10
chr19	48181829	48182792	8
chr3	43034190	43035153	4
chr1	83047180	83048141	3
chr12	72957074	72958032	4
chr15	48717749	48718704	21
chr2	240398495	240399450	5
chr2	214561691	214562645	4
chr2	81042389	81043343	3
chr6	137242742	137243690	3
chr1	14230888	14231835	12
chrX	13807850	13808796	9
chr16	53742175	53743121	4
chr4	107651267	107652212	18
chr4	64496875	64497820	5
chr5	66738832	66739777	3
chr5	100841298	100842241	129
chr12	46870167	46871110	11
chr20	19414534	19415477	3
chr11	104246645	104247584	9
chr3	64211830	64212768	7
chrX	16549187	16550124	5
chr2	207544492	207545427	50
chr4	112427425	112428360	4
chr21	42200271	42201206	4
chr8	83414060	83414993	19
chr2	115651011	115651944	13
chr3	52759780	52760713	10
chr20	45320197	45321129	13
chr18	39670509	39671440	3
chr3	14201610	14202540	24
chr14	30870024	30870954	9
chr7	94888995	94889924	28
chr1	22232178	22233107	4
chr5	109613909	109614836	34
chr3	175317317	175318244	13
chr3	69231882	69232809	11
chr7	75929152	75930077	5
chr2	38154988	38155913	3
chr20	46556707	46557631	7
chr2	30969651	30970570	3
chr1	205078409	205079326	102
chr4	42469054	42469971	10
chr5	53633237	53634152	7
chr16	23546879	23547793	7
chr1	6792520	6793432	7
chr17	44423703	44424614	7
chr10	68311114	68312024	102
chr1	170368986	170369896	13
chr2	2448370	2449280	11
chr17	41799010	41799920	6
chr3	65678710	65679618	6
chr9	71290194	71291102	3
chr12	34462151	34463057	7
chr5	93150140	93151044	9
chr19	36863896	36864799	24
chr8	135732619	135733522	20
chr1	48698676	48699578	11
chr8	21017980	21018881	7
chr15	35809227	35810128	5
chr7	10577845	10578745	21
chr1	21275091	21275990	3
chr6	38112102	38113000	9
chr14	69700864	69701759	9
chr4	181544605	181545500	3
chr7	40834578	40835473	3
chr19	10624664	10625558	32
chr20	44012200	44013094	6
chr1	164335349	164336242	5
chr21	41829739	41830632	3
chr22	24749079	24749970	3
chr16	81961427	81962314	3
chr12	4956454	4957340	3
chr5	156414146	156415031	5
chr12	3187486	3188363	3
chr1	113426978	113427853	4
chrX	44860885	44861759	30
chr13	108115749	108116622	91
chr16	3580892	3581765	4
chr10	5042674	5043547	3
chr8	79296461	79297333	3
chr8	133051268	133052134	8
chr2	154386909	154387774	5
chr9	92300489	92301350	21
chr8	23402141	23403000	5
chr11	92682611	92683470	5
chr17	43476478	43477335	10
chr20	45101673	45102530	8
chr7	115064218	115065075	3
chr13	59963840	59964694	4
chr3	108532656	108533507	14
chr5	154844483	154845332	16
chr11	3974047	3974896	3
chr3	35601132	35601977	4
chr16	85338996	85339836	11
chr7	116398105	116398945	5
chr11	59456994	59457833	4
chr5	106085754	106086591	6
chr7	128803871	128804707	4
chr11	133298647	133299482	10
chr2	56516015	56516849	8
chr5	166287662	166288492	9
chr10	93110345	93111174	6
chr10	4015195	4016021	7
chr17	13544292	13545116	8
chr5	114778427	114779250	50
chr5	171595652	171596474	18
chr3	53421843	53422664	14
chr2	100351648	100352466	9
chr15	94741008	94741825	21
chr5	9116972	9117788	7
chrX	39365372	39366186	10
chr21	38647774	38648585	4
chr1	168868448	168869256	104
chr12	53792931	53793739	15
chr4	150665359	150666165	4
chr3	156432590	156433395	4
chr5	164964896	164965700	9
chr2	110994802	110995605	8
chr6	154271634	154272437	5
chr15	100114066	100114868	20
chr7	72417419	72418221	16
chr5	112217384	112218185	14
chr1	43969237	43970036	3
chr4	153930264	153931063	3
chr16	31876836	31877633	7
chr2	58849784	58850580	3
chr2	16652398	16653193	12
chr2	175865699	175866494	8
chr4	155624697	155625491	8
chr11	39090985	39091779	8
chr2	215946325	215947119	4
chr16	69542863	69543657	3
chr14	105513033	105513825	10
chr21	34876659	34877450	5
chr14	25492864	25493653	27
chr1	170634218	170635007	4
chr6	136226832	136227621	4
chr18	1369057	1369845	12
chr10	116718477	116719265	6
chr18	61173849	61174636	5
chr19	23384455	23385241	3
chr11	85476648	85477431	42
chr9	22860609	22861391	4
chr9	75552107	75552887	13
chr20	55674950	55675730	6
chr14	86023701	86024480	3
chr6	106796859	106797637	10
chrX	135908294	135909071	3
chr6	48893885	48894661	4
chr2	196751754	196752529	12
chr2	115280290	115281065	5
chr10	60872589	60873362	6
chr2	67957784	67958556	13
chr2	100337119	100337890	19
chr2	123747359	123748130	15
chr5	114506111	114506882	8
chr5	91269520	91270291	3
chr11	105862292	105863063	3
chr1	238959908	238960677	7
chr19	35735747	35736515	50
chr6	80366008	80366775	9
chr20	10823574	10824337	6
chr4	62544353	62545115	4
chr10	97026891	97027653	4
chr17	69359580	69360341	23
chr4	93039533	93040294	4
chr4	122091560	122092320	5
chr11	93543412	93544171	16
chr5	172594523	172595281	10
[truncated: 544 more rows]

## Sheet: Sample 2
Sample 2
chromosome	Left breakpoint	Right breakpoint	Estimated Depth
chr1	8597160	8598141	4
chr1	8867909	8868699	8
chr1	8943347	8949641	4
chr1	11365684	11373797	10
chr1	11365684	11373797	8
chr1	13856588	13857675	4
chr1	17228532	17228725	6
chr1	20249479	20250378	9
chr1	21298484	21298844	14
chr1	25064428	25066017	3
chr1	27832718	27834313	5
chr1	28585725	28586922	4
chr1	29305008	29306417	6
chr1	30373596	30379903	3
chr1	33219030	33225256	4
chr1	36631535	36632236	7
chr1	37435836	37438057	3
chr1	37489313	37489703	3
chr1	37776871	37781329	3
chr1	39367654	39368862	7
chr1	41174151	41175427	6
chr1	41388497	41388854	10
chr1	46272680	46272899	7
chr1	50197963	50200950	4
chr1	55072232	55072568	3
chr1	56550734	56551182	16
chr1	56579429	56585779	4
chr1	57465400	57466923	12
chr1	58175034	58178422	14
chr1	58175034	58178416	5
chr1	59312683	59314614	28
chr1	60607644	60609110	7
chr1	61077704	61078659	5
chr1	62028568	62033132	5
chr1	62028568	62033130	6
chr1	62264452	62265725	7
chr1	64771016	64781442	16
chr1	64771016	64781442	12
chr1	65608978	65609357	5
chr1	69963941	69965231	5
chr1	71226815	71230960	13
chr1	71226815	71230960	12
chr1	71684699	71690262	5
chr1	71684699	71690260	4
chr1	73639202	73642428	3
chr1	74460018	74460601	4
chr1	75503122	75511325	10
chr1	75503122	75511325	10
chr1	76923983	76927162	5
chr1	77772049	77775147	11
chr1	78275955	78277429	4
chr1	82527004	82528814	3
chr1	84866271	84866590	4
chr1	84935905	84939959	24
chr1	85303345	85318425	8
chr1	85303345	85318425	5
chr1	86091278	86097181	3
chr1	86320915	86322088	6
chr1	86907537	86907877	10
chr1	87819970	87820663	6
chr1	88374214	88387413	3
chr1	90445217	90448928	3
chr1	91776212	91779495	12
chr1	96973765	96978038	3
chr1	99134715	99136904	3
chr1	100125115	100129245	7
chr1	100125115	100129227	4
chr1	101733957	101738746	4
chr1	106159705	106161837	3
chr1	107571259	107571979	4
chr1	107638793	107640287	3
chr1	107869438	107872952	5
chr1	110912224	110912780	6
chr1	111030065	111030460	8
chr1	114741846	114748374	6
chr1	117939837	117941243	3
chr1	118792812	118804074	3
chr1	147667949	147668300	13
chr1	150805826	150806290	4
chr1	153798801	153799671	7
chr1	153966087	153966686	3
chr1	156228451	156228781	42
chr1	158701865	158703400	5
chr1	161123283	161124025	3
chr1	165164827	165169387	3
chr1	165535240	165535760	5
chr1	166663864	166670325	5
chr1	166663864	166670324	5
chr1	167057732	167058109	3
chr1	167894457	167913374	4
chr1	172023037	172025168	67
chr1	172094837	172101692	5
chr1	175329786	175330416	3
chr1	175802713	175803375	4
chr1	175833031	175836834	8
chr1	175833031	175836828	4
chr1	176569320	176572202	3
chr1	179555395	179560143	3
chr1	182136166	182138649	7
chr1	183062573	183064478	84
chr1	183062574	183064481	106
chr1	184219067	184219607	18
chr1	184222801	184223363	8
chr1	184350057	184351637	18
chr1	186061420	186064399	23
chr1	186264015	186271207	7
chr1	188671708	188686426	3
chr1	189708079	189710171	4
chr1	193304071	193306426	6
chr1	195104926	195113913	3
chr1	196343503	196346237	3
chr1	198129571	198129995	3
chr1	201464525	201483815	4
chr1	207899398	207903973	3
chr1	207966080	207967028	3
chr1	208000305	208001361	6
chr1	208184220	208186457	3
chr1	208292251	208294070	4
chr1	208907663	208910166	3
chr1	211575657	211576684	3
chr1	211882940	211884567	6
chr1	212260777	212261432	4
chr1	212651699	212655090	11
chr1	214405655	214409044	7
chr1	215897508	215900355	6
chr1	221268309	221272346	20
chr1	221644541	221646552	14
chr1	226652223	226652594	5
chr1	227764629	227765073	3
chr1	228791846	228793686	5
chr1	229824378	229841540	16
chr1	229824378	229841540	38
chr1	229886112	229886517	4
chr1	230266799	230267072	10
chr1	230946549	230946954	5
chr1	232868716	232869247	17
chr1	234277461	234277840	3
chr1	234938997	234941833	4
chr1	236923968	236926062	9
chr1	237223087	237223896	3
chr1	238741994	238744356	4
chr1	244200988	244205035	22
chr1	245190200	245190578	32
chr1	246277616	246287507	6
chr1	246277616	246287501	10
chr1	248684676	248687258	3
chr2	741777	743569	16
chr2	854089	856729	22
chr2	1902982	1903434	4
chr2	2567876	2568322	4
chr2	3578422	3582723	3
chr2	3599769	3600676	7
chr2	4518728	4525225	3
chr2	4711888	4714859	11
chr2	4711888	4714859	15
chr2	5415002	5422758	6
chr2	5790491	5791042	21
chr2	6570133	6572469	3
chr2	7054395	7068801	6
chr2	7054395	7068801	6
chr2	7814734	7817095	12
chr2	7959722	7960362	10
chr2	8267973	8272065	8
chr2	8998212	8999712	7
chr2	9762629	9762976	8
chr2	10320387	10320970	5
chr2	10575946	10582030	5
chr2	11041305	11045956	5
chr2	11041305	11045955	10
chr2	11860855	11861512	3
chr2	12175551	12185275	29
chr2	12175551	12185273	46
chr2	12269285	12269682	3
chr2	13412944	13415643	14
chr2	13412944	13415643	9
chr2	13781259	13784873	7
chr2	14032335	14032647	81
chr2	14424562	14425131	3
chr2	14949996	14951259	111
chr2	14949996	14951258	151
chr2	18202373	18202775	4
chr2	27458593	27459156	9
chr2	28052586	28060178	6
chr2	29942529	29948279	3
chr2	29942529	29948278	3
chr2	31055464	31059779	6
chr2	31616349	31617172	4
chr2	32902785	32906010	12
chr2	35551296	35552141	73
chr2	36634483	36635531	3
chr2	38414684	38416910	9
chr2	39849550	39850467	5
chr2	40439533	40440171	4
chr2	43305799	43311790	5
chr2	43645245	43647423	3
chr2	44557003	44558854	39
chr2	44557003	44558853	47
chr2	45400342	45401524	3
chr2	48479877	48481560	14
chr2	53564912	53566362	6
chr2	55087952	55088128	29
chr2	56295990	56297843	9
chr2	56912450	56921524	13
chr2	56912450	56921524	17
chr2	58494884	58495255	17
chr2	60213596	60214909	7
chr2	60930784	60931139	14
chr2	61303791	61304667	3
chr2	64052951	64056476	3
chr2	64487406	64488794	4
chr2	64616298	64619931	3
chr2	65626012	65635979	7
chr2	65626012	65635977	9
chr2	67829196	67831935	6
chr2	67829196	67831935	7
chr2	68006395	68009607	17
chr2	70992117	70998275	10
chr2	71459905	71460581	3
chr2	74022604	74023887	3
chr2	74072179	74077625	5
chr2	74505914	74509702	11
chr2	74778845	74786728	10
chr2	74778845	74786728	12
chr2	74910358	74910715	3
chr2	78108903	78109308	6
chr2	80687868	80691545	3
chr2	81043616	81048368	7
chr2	85543150	85548486	5
chr2	85607394	85608028	30
chr2	94947278	94947694	19
chr2	96610234	96610975	17
chr2	97820536	97821609	4
chr2	98483477	98483824	92
chr2	99399848	99402395	11
chr2	99877756	99888400	4
chr2	100313524	100314676	14
chr2	100646041	100647486	8
chr2	106953958	106955154	24
chr2	107751201	107751904	7
chr2	109066667	109067035	3
chr2	109451572	109453424	5
chr2	111087084	111094124	8
chr2	115664598	115666975	4
chr2	124276280	124278318	8
chr2	124894120	124895718	5
chr2	125461148	125466424	13
chr2	126202677	126203669	14
chr2	126794792	126795330	5
chr2	128434401	128434765	58
chr2	129440249	129441009	18
chr2	134169476	134170773	17
chr2	134308923	134315302	5
chr2	136387376	136392514	4
chr2	136821689	136822133	8
chr2	137047103	137056076	17
chr2	142337382	142338069	3
chr2	145026073	145029705	8
chr2	145604470	145608113	5
chr2	145604470	145608113	6
chr2	147804208	147809485	3
chr2	148540408	148541842	13
chr2	148923274	148927690	3
chr2	150104216	150105206	3
chr2	150834579	150835722	4
chr2	151069679	151070324	27
chr2	151357181	151357915	9
chr2	153336062	153336326	9
chr2	154332336	154338194	14
chr2	154905311	154906464	6
chr2	157280400	157281471	5
chr2	159092975	159093843	6
chr2	164571664	164575646	8
chr2	165194748	165194895	4
chr2	166535022	166547107	6
chr2	166535022	166547104	9
chr2	168509931	168512071	6
chr2	170511907	170514784	4
chr2	170988257	170988847	18
chr2	171031826	171037889	18
chr2	171031826	171037888	13
chr2	172421346	172421756	6
chr2	172904258	172914397	5
chr2	176576984	176579769	33
chr2	176576984	176579769	36
chr2	176611927	176630832	3
chr2	178496415	178497809	11
chr2	180306739	180320295	9
chr2	181712098	181713491	6
chr2	181712098	181713490	8
chr2	182315092	182316375	11
chr2	182343269	182348638	9
chr2	182343269	182348638	9
chr2	184073843	184075001	10
chr2	185741595	185742021	59
chr2	187468504	187470580	3
chr2	188411975	188412361	4
chr2	188729631	188730957	7
chr2	190713487	190718760	5
chr2	192732789	192745831	10
chr2	195631652	195634784	48
chr2	195631652	195634783	48
chr2	196434174	196440993	5
chr2	197832006	197844725	3
chr2	198509544	198510967	11
chr2	201820431	201821184	16
chr2	205131478	205136294	3
chr2	206669240	206669809	7
chr2	206782683	206784419	6
chr2	208037144	208040312	3
chr2	213868453	213875014	10
chr2	213868453	213875013	11
chr2	215726690	215728165	17
chr2	215950679	215952717	3
chr2	216482852	216484470	3
chr2	218622581	218623543	3
chr2	218811247	218812562	6
chr2	219466559	219466883	6
chr2	220076332	220077123	16
chr2	220414302	220416318	3
chr2	220961240	220961644	6
chr2	221055077	221058959	9
chr2	222455025	222456500	4
chr2	230900834	230901575	6
chr2	230903519	230906875	5
chr2	235270674	235272317	4
chr2	236548893	236550135	15
chr2	236653280	236654733	4
chr2	237039776	237049958	4
chr2	238093190	238095551	3
chr2	239473404	239473762	3
chr2	240641849	240642186	7
chr2	241654810	241655066	61
chr11	2185375	2201497	5
chr11	2949224	2956145	4
chr11	2949224	2956145	3
chr11	8768478	8773427	8
chr11	10808266	10808746	11
chr11	18272044	18273663	15
chr11	18811311	18811902	17
chr11	19340183	19340741	11
chr11	19345136	19345985	3
chr11	23952393	23956183	8
chr11	24351221	24357570	11
chr11	24481099	24486492	4
chr11	24481099	24486488	7
chr11	24496540	24498745	3
chr11	24572556	24573135	3
chr11	30751262	30751923	6
chr11	30912817	30914033	19
chr11	33543380	33543771	6
chr11	43686614	43688284	3
chr11	43871346	43875359	6
chr11	43920400	43921794	12
chr11	44627252	44627623	72
chr11	44834371	44840686	6
chr11	44834371	44840680	8
chr11	47528890	47529317	3
chr11	47615521	47617838	36
chr11	49349926	49352193	10
chr11	61642510	61643520	4
chr11	62447708	62447745	4
chr11	62879591	62887698	8
chr11	62879591	62887696	8
chr11	63539584	63540199	194
chr11	67445717	67452889	4
chr11	68995080	68997295	7
chr11	68995080	68997292	6
chr11	69034150	69040439	5
chr11	70388410	70388773	4
chr11	70688418	70688593	13
chr11	74718285	74733972	5
chr11	75880472	75882132	3
chr11	76639843	76645707	5
chr11	78791956	78792355	3
chr11	81101761	81107405	9
chr11	82112912	82118154	4
chr11	86443956	86446207	8
chr11	86443956	86446206	5
chr11	91838523	91849757	3
chr11	93131758	93132562	42
chr11	94278797	94279316	34
chr11	95161809	95162171	13
chr11	95165849	95167485	4
chr11	95641390	95641771	3
chr11	97929266	97934469	28
chr11	97929266	97934468	31
chr11	101440192	101441937	3
chr11	101606725	101614700	6
chr11	101606725	101614700	7
chr11	103851731	103858090	3
chr11	107856195	107856663	32
chr11	109313424	109314397	10
chr11	112745754	112746002	8
chr11	112864926	112865926	3
chr11	113679607	113680999	5
chr11	114108646	114109385	12
chr11	115545235	115546125	4
chr11	117864061	117882772	4
chr11	117864062	117882766	7
chr11	118603769	118604536	6
chr11	118603769	118604535	10
chr11	119299424	119301105	7
chr11	121392649	121401706	9
chr11	121392649	121401706	10
chr11	122250466	122251255	8
chr11	125975524	125990294	3
chr11	125975524	125990290	6
chr11	126489112	126489596	8
chr11	127317034	127321505	3
chr11	129721183	129722005	3
chr11	129886634	129892613	6
chr11	130673889	130674270	5
chr11	134474800	134475122	5
chr12	2023192	2023983	9
chr12	2267409	2268700	16
chr12	3363251	3363426	5
chr12	5169033	5169644	26
chr12	5544644	5545936	5
chr12	6666303	6670654	6
chr12	7349538	7351256	5
chr12	8679479	8679672	3
chr12	11724081	11725152	3
chr12	12577180	12578048	3
chr12	13051104	13055212	15
chr12	14632337	14633229	9
chr12	27659583	27662231	7
chr12	28082222	28089360	4
chr12	29111991	29113328	3
chr12	30257544	30258051	14
chr12	33801955	33803988	4
chr12	42403842	42405369	6
chr12	45385790	45387468	3
chr12	45385792	45387469	4
chr12	48766106	48767563	49
chr12	49495562	49497947	6
chr12	50631182	50631536	20
chr12	52366933	52367882	7
chr12	53345692	53346579	9
chr12	60464341	60471060	8
chr12	61894360	61895903	4
chr12	64601302	64607053	24
chr12	65505968	65507312	4
chr12	66406988	66409511	9
chr12	66545619	66552830	3
chr12	68600256	68603707	6
chr12	69432280	69432509	3
chr12	69732369	69735369	3
chr12	74727937	74729210	6
chr12	74731036	74732443	59
chr12	74731036	74732443	64
chr12	75765222	75767436	8
chr12	78582674	78591258	39
chr12	78582674	78591258	5
chr12	78582674	78591258	25
chr12	78582674	78591258	3
chr12	79126950	79133920	3
chr12	80770601	80773632	7
chr12	84012481	84013397	5
chr12	91073744	91081401	13
chr12	91073744	91081401	16
chr12	91613035	91617587	3
chr12	93531332	93537142	3
chr12	93575435	93575806	3
chr12	99153321	99153833	4
chr12	99211822	99213489	7
chr12	100124601	100127599	22
chr12	100124601	100127598	19
chr12	100568084	100569578	14
chr12	103399145	103401262	6
chr12	105354491	105358127	3
chr12	106038733	106038918	4
chr12	106415022	106416675	6
chr12	109243633	109246423	4
chr12	110464441	110465344	165
chr12	111558450	111558794	43
chr12	111746617	111747092	12
chr12	113667176	113667288	10
chr12	114176523	114178372	3
chr12	115484450	115487043	3
chr12	122842052	122842696	6
chr12	124160455	124162703	3
chr12	124325591	124326329	16
chr12	124732579	124732873	7
chr12	127529065	127529921	84
chr12	128331952	128338940	3
chr12	130747799	130748240	3
chr12	130748000	130748274	8
chr12	130748000	130748271	5
chr12	130748000	130748271	7
chr12	133113591	133114473	5
chr13	20062493	20071625	4
chr13	20062493	20071625	3
chr13	20979382	20979906	5
chr13	25455620	25456872	3
chr13	26639402	26640870	4
chr13	28636027	28640995	5
chr13	28850950	28852533	4
chr13	29440072	29440641	4
chr13	30437293	30441339	8
chr13	30437293	30441338	17
chr13	31210014	31217050	4
chr13	33919558	33921547	24
chr13	34307753	34307937	8
chr13	36992977	36993949	5
chr13	41224068	41225702	6
chr13	43286280	43286814	4
chr13	44841264	44841901	4
chr13	45749815	45750785	12
chr13	46882164	46885141	9
chr13	47087704	47088796	5
chr13	48509558	48510669	3
chr13	49690689	49691617	3
chr13	52713704	52714069	40
chr13	53193239	53194664	7
chr13	53843274	53844099	67
chr13	54416940	54419387	21
chr13	65550729	65568298	7
chr13	65550729	65568293	13
chr13	67199293	67201206	8
chr13	68756071	68757284	3
chr13	70961992	70964320	3
chr13	71091186	71091387	4
chr13	74661513	74662216	3
chr13	76501435	76502188	3
chr13	77824998	77827912	3
chr13	79041261	79048547	3
chr13	84981956	84985011	5
chr13	88315257	88321530	8
chr13	88315257	88321528	8
chr13	89939744	89942591	17
chr13	91399645	91400200	17
chr13	91465479	91471123	3
chr13	91649485	91650588	9
chr13	97881427	97883692	4
chr13	98518040	98520984	12
chr13	99694522	99695382	25
chr13	100727882	100728678	40
chr13	101455133	101456918	8
chr13	103558335	103561665	11
chr13	103558335	103561665	7
chr13	103912360	103912747	4
chr13	104672546	104675135	4
chr13	104878882	104882780	8
chr13	104878978	104882780	3
chr13	104878882	104882780	5
chr13	104878978	104882780	3
chr13	106456276	106458204	5
chr13	106995984	106996990	4
chr13	107738605	107739216	3
chr13	108983312	108983725	11
chr13	109564540	109567522	26
chr13	110302919	110306916	3
chr13	111151010	111152272	9
chr14	20209176	20213501	6
chr14	24539131	24553848	3
chr14	24869509	24874531	4
chr14	27252813	27254427	157
chr14	28034494	28046818	6
chr14	28463087	28463881	4
chr14	29673618	29674651	17
chr14	34566571	34568045	4
chr14	34654716	34670813	3
chr14	37018430	37021072	11
chr14	38881121	38883159	6
chr14	39772974	39773805	4
chr14	39992936	39994608	4
chr14	41414553	41417822	9
chr14	47707698	47709326	8
chr14	47895586	47898626	156
chr14	47895586	47898620	84
chr14	47895586	47898620	26
chr14	51634930	51636123	6
chr14	54817814	54819216	18
chr14	55591109	55592264	13
chr14	56173270	56179065	3
chr14	57832740	57842390	8
chr14	57832740	57842389	6
chr14	59723192	59724912	8
chr14	63321024	63321406	3
chr14	63513614	63514375	3
chr14	65095297	65095971	6
chr14	71787879	71789842	4
chr14	74437806	74438246	8
chr14	76456088	76464153	8
chr14	76802907	76804256	11
chr14	77796686	77797496	9
chr14	82282809	82292694	3
chr14	83906085	83913563	3
chr14	85881411	85882403	8
chr14	87587162	87588342	23
chr14	88474569	88476073	5
chr14	91895333	91901216	4
chr14	91939959	91940640	4
chr14	93589873	93590586	6
chr14	94649151	94649701	10
chr14	94682875	94683110	8
chr14	96024042	96024829	5
chr14	96672640	96676213	3
chr14	98799428	98799832	12
chr14	101230743	101231719	3
chr14	104844718	104847832	5
chr14	106566738	106569005	10
chr14	106566738	106569003	7
chr15	24896203	24897587	9
chr15	26579950	26594481	4
chr15	26579950	26594481	10
chr15	26668847	26673411	3
chr15	29060386	29061309	45
chr15	31557091	31557272	7
chr15	33800816	33801253	5
chr15	33931223	33931880	14
chr15	36540178	36540630	15
chr15	38430237	38431339	4
chr15	42359182	42362621	3
chr15	48188958	48192636	3
chr15	48255123	48257382	9
chr15	48502391	48505030	4
chr15	48958404	48958843	11
chr15	53373875	53374859	12
chr15	54367631	54375092	11
chr15	56466393	56468580	4
chr15	61804012	61805913	4
chr15	62950095	62955095	6
chr15	63597790	63600654	4
chr15	66936376	66938537	3
chr15	69459252	69459705	9
chr15	70186933	70187789	3
chr15	71898260	71898463	40
chr15	72076564	72082172	3
chr15	72713709	72718215	3
chr15	73426117	73426307	6
chr15	74494755	74494944	5
chr15	74943360	74945752	4
chr15	76123792	76124053	29
chr15	76831717	76833412	3
chr15	77484579	77485640	4
chr15	78998713	79000893	22
chr15	91147440	91147780	6
chr15	91439251	91445335	6
chr15	91464286	91472284	4
chr15	92125892	92127247	18
chr15	93248269	93250323	14
chr15	95793925	95794135	12
chr15	96469611	96471673	4
chr15	98861283	98866990	8
chr15	98861283	98866990	9
chr16	97646	104541	3
chr16	4437565	4439782	3
chr16	4733648	4735277	13
chr16	8848229	8852199	3
chr16	9046571	9052281	3
chr16	11016890	11017284	16
chr16	15057293	15059702	6
chr16	16801244	16803921	3
chr16	18779781	18780477	3
chr16	20589555	20590098	8
chr16	22097973	22101934	3
chr16	22173060	22177163	4
chr16	24491226	24500549	3
chr16	25535771	25538936	5
chr16	26597971	26598730	12
chr16	32489804	32490664	3
chr16	51082408	51083389	4
chr16	51162331	51162911	4
chr16	51452204	51453623	3
chr16	54597046	54609520	3
chr16	55353370	55362017	22
chr16	55398644	55399026	3
chr16	58200964	58204355	12
chr16	66512970	66513903	17
chr16	67803940	67805600	17
chr16	70449305	70449633	8
chr16	71205273	71205462	10
chr16	73103194	73108412	4
chr16	78495013	78496587	3
chr16	79618120	79620265	6
chr16	79660428	79671742	7
chr16	83702668	83702781	3
chr16	83829456	83830433	14
chr16	84585397	84585945	4
chr16	84671975	84673753	3
chr16	84939349	84939704	5
chr16	85185194	85185595	5
chr16	85518202	85518654	8
chr16	86558923	86559069	783
chr17	3296620	3303131	3
chr17	3998323	4001571	37
chr17	5437580	5443201	3
chr17	6284597	6286077	4
chr17	7526786	7528885	5
chr17	9090073	9093280	7
chr17	9561868	9581857	3
chr17	10424971	10429323	98
chr17	10424971	10429323	85
chr17	10669617	10670282	8
chr17	12022867	12024784	113
chr17	12768404	12772068	3
chr17	14077748	14081241	4
chr17	14351105	14351483	3
chr17	29931051	29933118	7
chr17	30431456	30432439	5
chr17	33138808	33139293	8
chr17	39143821	39144202	9
chr17	42674466	42674748	56
chr17	42838631	42841967	35
chr17	44971215	44975993	6
chr17	44971215	44975993	3
chr17	47271045	47278004	5
chr17	51392627	51393230	3
chr17	51797158	51797442	4
chr17	54947949	54951910	6
chr17	55325845	55326453	3
chr17	55678317	55683065	218
chr17	55678317	55683065	220
chr17	56080415	56081250	35
chr17	56445071	56445439	4
chr17	57260240	57263275	4
chr17	57774193	57774976	10
chr17	59772297	59778270	3
chr17	61508825	61511207	3
chr17	61651556	61655245	3
chr17	62817381	62819215	4
chr17	64228114	64229846	5
chr17	66708292	66708662	4
chr17	69186408	69188687	5
chr17	72169837	72185741	3
chr17	72996638	72999172	3
chr17	75401645	75402014	11
chr17	75891176	75891857	4
chr17	76904656	76905019	4
chr17	77844802	77845753	11
chr17	77877414	77878075	14
chr18	474024	476523	3
chr18	1547395	1548584	3
chr18	3583583	3586629	3
chr18	4260655	4261631	9
chr18	6267290	6269007	4
chr18	7229126	7229335	5
chr18	7259431	7263468	4
chr18	10780107	10786217	5
chr18	13258137	13259607	5
chr18	22599269	22600574	19
chr18	22599269	22600574	24
chr18	30641426	30644557	3
chr18	30880225	30881163	3
chr18	31444175	31446122	5
chr18	34430958	34433244	3
chr18	34474059	34477210	7
chr18	37760553	37760906	7
chr18	44645981	44649399	9
chr18	45309630	45311961	6
chr18	47818542	47818928	4
chr18	48299228	48299550	3
chr18	49856805	49857207	8
chr18	50031965	50032915	3
chr18	58394706	58395159	13
chr18	58653292	58657618	4
chr18	62419395	62421067	5
chr18	63312089	63312441	4
chr18	65358831	65360891	5
chr18	67826195	67826760	16
chr18	70266757	70268119	4
chr18	70545267	70547371	6
chr18	72381270	72381804	9
chr18	72765276	72765661	7
chr18	74253128	74255327	49
chr18	74606375	74608462	9
chr18	74930631	74931962	3
chr18	76896465	76896909	3
chr18	78538999	78540091	15
chr18	78854302	78854647	3
chr18	79822098	79824366	32
chr19	3383310	3384558	50
chr19	5098789	5099170	5
chr19	5878021	5878868	4
chr19	7304838	7306251	4
chr19	7304838	7306244	5
chr19	7623219	7630420	10
chr19	8612300	8615223	4
chr19	10459165	10459537	5
chr19	11654769	11655416	12
chr19	13635367	13638016	3
chr19	15551943	15552532	6
chr19	19133786	19135134	6
chr19	22058216	22061258	11
chr19	27720258	27721652	5
chr19	28628757	28631218	5
chr19	28628757	28631208	8
chr19	30029969	30031133	15
chr19	30956908	30957151	3
chr19	31884563	31885539	5
chr19	33428438	33430643	5
chr19	33732704	33735048	4
chr19	35620449	35620758	5
chr19	37315310	37315636	5
chr19	40893728	40894526	64
chr19	40893728	40894522	92
chr19	43790779	43791953	5
chr19	46433164	46434483	5
chr19	49289117	49291691	3
chr19	52876413	52876895	8
chr19	55253969	55254558	3
chr19	55459743	55463136	7
chr19	55727096	55727458	5
chr19	56289766	56298238	3
chr19	57070494	57071683	4
chr20	3905118	3915117	4
chr20	4629961	4633974	10
chr20	4629961	4633974	8
chr20	5186814	5187022	3
chr20	7744698	7745301	3
chr20	9285554	9285922	7
chr20	9537839	9538441	4
chr20	10328937	10330155	21
chr20	11188926	11194333	5
chr20	11188926	11194322	6
chr20	11540916	11541390	5
chr20	12566201	12566552	38
chr20	14980450	14984207	14
chr20	15108266	15109322	8
chr20	17350075	17351243	9
chr20	18195399	18196064	6
chr20	20306533	20320308	6
chr20	23336226	23336526	5
chr20	25342803	25353141	3
chr20	32785504	32787195	6
chr20	33348477	33360775	12
chr20	36998512	37009977	4
chr20	37714551	37722689	3
chr20	39914429	39917750	4
chr20	39914429	39917750	5
chr20	40260300	40264771	31
chr20	40260300	40264770	52
chr20	40828493	40828869	4
chr20	44068693	44069455	3
chr20	44849834	44860798	6
chr20	47063960	47064536	4
chr20	50368597	50372251	4
chr20	51732162	51732650	6
chr20	52052863	52056188	3
chr20	52573771	52575300	3
chr20	53109014	53113815	9
chr20	53279123	53282419	4
chr20	56270455	56272358	6
chr20	61647227	61650050	3
chr3	1247222	1249863	3
chr3	1712317	1713577	22
chr3	4060103	4061861	9
chr3	4768482	4778176	3
chr3	5071013	5074456	8
chr3	5192023	5193460	15
chr3	5902497	5903451	14
chr3	5902497	5903448	8
chr3	8728254	8729571	8
chr3	9506999	9507682	13
chr3	11328434	11330084	11
chr3	14556550	14559221	11
chr3	14856493	14860564	8
chr3	16270849	16271200	4
chr3	18652419	18657313	3
chr3	19959471	19963186	28
chr3	19959471	19963186	21
chr3	20722973	20727796	9
chr3	21132907	21133131	13
chr3	22312210	22313747	28
chr3	22860065	22860377	5
chr3	25003804	25004252	12
chr3	25475229	25477989	17
chr3	25680021	25682174	8
chr3	26097094	26099084	6
chr3	34241107	34242095	20
chr3	34531080	34532265	7
chr3	36973245	36975664	8
chr3	38377668	38378262	3
chr3	40460583	40462040	4
chr3	40460583	40462039	4
chr3	40485118	40486284	15
chr3	41070486	41071068	7
chr3	42379641	42379907	9
chr3	43704941	43711196	6
chr3	44158560	44171149	4
chr3	45336636	45338954	8
chr3	45509039	45510566	3
chr3	45783077	45784111	4
chr3	46811279	46815567	25
chr3	49719788	49720000	6
chr3	50402082	50402711	6
chr3	52100926	52107224	4
chr3	52551537	52552114	4
chr3	53016841	53021179	9
chr3	53141021	53142639	3
chr3	53673794	53677908	3
chr3	55817950	55819859	4
chr3	57926828	57928154	4
chr3	59503475	59506146	7
chr3	60723003	60723958	84
chr3	61465813	61473904	28
chr3	61465813	61473904	30
chr3	63276514	63277520	4
chr3	63854474	63855214	23
chr3	70805155	70805874	11
chr3	72016665	72016970	3
chr3	75012198	75022377	5
chr3	75012198	75022376	10
chr3	79003368	79005399	4
chr3	82923009	82932805	4
chr3	84730038	84732904	7
chr3	84795997	84799399	4
chr3	85170686	85171146	3
chr3	88228338	88230314	3
chr3	93470361	93470796	3
chr3	95515773	95517407	4
chr3	96210032	96216320	8
chr3	96210032	96216319	16
chr3	99718487	99719294	5
chr3	104744625	104748302	5
chr3	104744625	104748302	3
chr3	106639995	106640331	3
chr3	109870255	109871388	3
chr3	110136525	110143133	4
chr3	111885133	111885511	6
chr3	118161707	118162062	8
chr3	119227165	119227675	4
chr3	120914918	120917304	3
chr3	123686800	123687505	3
chr3	124456386	124464601	8
chr3	126293641	126293987	5
chr3	128205904	128208702	36
chr3	128622263	128623039	26
chr3	129409950	129415394	4
chr3	132531367	132532610	17
chr3	134064141	134064502	17
chr3	134070840	134074708	3
chr3	134496691	134500419	6
chr3	137923870	137927526	10
chr3	137923870	137927526	6
chr3	139897248	139897928	30
chr3	139945997	139947438	4
chr3	140255075	140259011	3
chr3	141453089	141454594	31
chr3	142281594	142283078	3
chr3	144133773	144134821	4
chr3	144133773	144134821	23
chr3	145368703	145372595	4
chr3	147383612	147388705	6
chr3	148389130	148398588	3
chr3	148940610	148944087	43
chr3	148940610	148944087	37
chr3	151558960	151561108	3
chr3	151558960	151561108	3
chr3	151582842	151584916	3
chr3	152240070	152242253	15
chr3	152240070	152242253	13
chr3	152342074	152344400	3
chr3	152775622	152778144	8
chr3	153679402	153680372	4
chr3	156545129	156545513	7
chr3	156632585	156633845	10
chr3	157701088	157718236	3
chr3	158923908	158925197	10
chr3	158923908	158925197	5
chr3	158994900	158996662	7
chr3	161851491	161852590	6
chr3	162681593	162682468	4
chr3	168284547	168285791	10
chr3	169703648	169704345	8
chr3	171406643	171406764	6
chr3	172231170	172234417	4
chr3	173289309	173294009	50
chr3	173289309	173294009	59
chr3	178222350	178223188	3
chr3	180232165	180238250	3
chr3	182315613	182315850	25
chr3	187651588	187661413	6
chr3	187947264	187950648	3
chr3	190393275	190397431	7
chr3	191782665	191786214	8
chr3	191782665	191786214	12
chr3	196238965	196241933	6
chr3	197333018	197334702	8
chr21	17040892	17045125	7
chr21	21084090	21084475	9
chr21	22253529	22256344	8
chr21	22870556	22872062	12
chr21	24353859	24358002	4
chr21	25099323	25105827	3
chr21	25139479	25142075	10
chr21	25937671	25938439	3
chr21	27540997	27545791	6
chr21	31039969	31041971	39
chr21	32349055	32350021	5
chr21	33678239	33679360	3
chr21	35760102	35760791	3
chr21	36419347	36419653	6
chr21	37155385	37157010	5
chr21	37671684	37672588	5
chr21	37883733	37884851	7
chr21	37974545	37974917	5
chr21	39117382	39119980	22
chr21	39117382	39119977	19
chr21	42770607	42771126	7
chr21	43801323	43801705	17
chr22	19504667	19505119	5
chr22	21582220	21584740	7
chr22	22163113	22163808	4
chr22	24969479	24970384	3
chr22	26049739	26050131	3
chr22	27976160	27977120	3
chr22	28792755	28793340	5
chr22	29954240	29954645	4
chr22	30040210	30041554	41
chr22	31286295	31286748	23
chr22	31333119	31333460	30
chr22	36431483	36431852	7
chr22	38566554	38567329	4
chr22	39509928	39511208	10
chr22	40938347	40939401	4
chr22	41588493	41589347	4
chr22	41791565	41791955	4
chr22	42266279	42273761	3
chr22	42305828	42307571	5
chr22	43580883	43592470	5
chr22	47621332	47639943	14
chr22	47621332	47639943	17
chr22	49753553	49753953	6
chrX	4148852	4161041	5
chrX	4148852	4161040	5
chrX	9636720	9638084	13
chrX	12774747	12784099	3
chrX	18562314	18564244	3
chrX	20354483	20354931	45
chrX	25199154	25200459	5
chrX	29086021	29087542	9
chrX	31732085	31735404	25
chrX	36059536	36061850	4
chrX	38610814	38613192	8
chrX	42438077	42441545	3
chrX	47820295	47828701	4
chrX	53990243	53990569	4
chrX	64558708	64560010	18
chrX	65858253	65858733	49
chrX	68236862	68240776	5
chrX	74258023	74263794	12
chrX	84780770	84783488	3
chrX	93643949	93648190	27
chrX	93643949	93648187	28
chrX	93730397	93735288	3
chrX	93964754	93968727	11
chrX	97835110	97836538	8
chrX	100535814	100545323	10
chrX	104814335	104817492	9
chrX	104814335	104817492	8
chrX	111858033	111860364	6
chrX	120003907	120007616	7
chrX	120395198	120396625	7
chrX	124563098	124567023	4
chrX	124782329	124785314	10
chrX	131069468	131071722	22
chrX	131069468	131071722	18
chrX	132930711	132931535	9
chrX	135016166	135016313	78
chrX	135178447	135178651	5
chrX	138591728	138594403	6
chrX	142848033	142848457	3
chrX	144023697	144025629	20
chrX	152477096	152480158	8
chrX	153995540	153997899	6
chrX	153995540	153997898	8
chrY	1556612	1556793	3
chrY	15122499	15124814	3
chrY	16483126	16490157	4
chr4	65797	68615	9
chr4	1908700	1909072	88
chr4	4657922	4658577	7
chr4	5157500	5164715	3
chr4	6486555	6493386	3
chr4	7548733	7549472	4
chr4	8319720	8320969	4
chr4	10632796	10638479	3
chr4	10914797	10920533	3
chr4	12975911	12981338	4
chr4	15815161	15818419	3
chr4	16585544	16592477	7
chr4	21942221	21948227	5
chr4	23452452	23457446	3
chr4	23756424	23760928	27
chr4	23756424	23760922	26
chr4	24212976	24213492	11
chr4	24247893	24249970	6
chr4	25780967	25787061	4
chr4	26321953	26322479	4
chr4	27086898	27087482	7
chr4	28089968	28096007	5
chr4	30510003	30511721	3
chr4	38572087	38572445	3
chr4	40221444	40221837	14
chr4	40631223	40631748	16
chr4	41098123	41098774	5
chr4	48857831	48858192	10
chr4	54848002	54848569	4
chr4	56870252	56873678	8
chr4	58535945	58536574	4
chr4	65299040	65306442	3
chr4	71183905	71185572	11
chr4	71888875	71896902	8
chr4	72608306	72609337	28
chr4	72688916	72689536	3
chr4	73318038	73321213	6
chr4	73318038	73321211	13
chr4	76990112	76991843	6
chr4	77605388	77606941	7
chr4	80952564	80952916	5
chr4	83269870	83270982	4
chr4	92412737	92413498	4
chr4	93896261	93897450	4
chr4	94215254	94216213	9
chr4	94519535	94520520	32
chr4	99572866	99582136	4
chr4	99572866	99582134	3
chr4	99991811	99992206	4
chr4	101639401	101641875	3
chr4	102743931	102744145	6
chr4	105002342	105004459	3
chr4	105116875	105119183	3
chr4	105364491	105367326	14
chr4	105738733	105740140	5
chr4	107157509	107160698	3
chr4	107180594	107180979	6
chr4	112697355	112698753	4
chr4	117775466	117778709	3
chr4	124550644	124552059	6
chr4	127002303	127005972	3
chr4	127434781	127442709	3
chr4	130592458	130593878	5
chr4	131170320	131171938	18
chr4	142762427	142762825	3
chr4	142871488	142872808	6
chr4	144890312	144891275	11
chr4	146311466	146312854	7
chr4	147098850	147100207	7
chr4	147517724	147519146	19
chr4	148770596	148775158	3
chr4	154639428	154644512	10
chr4	159454662	159470545	8
chr4	163576096	163583142	15
chr4	163576096	163583142	8
chr4	166526909	166528065	4
chr4	167239829	167245310	5
chr4	167953334	167953919	17
chr4	168653316	168655843	13
chr4	170584742	170585875	4
chr4	171626886	171627493	6
chr4	171964214	171967009	7
chr4	176728262	176731043	7
chr4	177880675	177881966	5
chr4	179772512	179776508	6
chr4	179772512	179776506	6
chr4	180332962	180335269	3
chr4	183689454	183690579	3
chr4	185028818	185029633	3
chr4	188042215	188042471	29
chr4	188042215	188042466	23
chr4	189068309	189072256	4
chr5	1158948	1159333	3
chr5	1699757	1704201	3
chr5	1699757	1704198	5
chr5	1770686	1771306	7
chr5	3012119	3013204	4
chr5	7821514	7821796	50
chr5	8155141	8157484	6
chr5	13547626	13550828	16
chr5	13547626	13550828	27
chr5	14126037	14128864	12
chr5	14686052	14689899	3
chr5	14776388	14776867	3
chr5	15916011	15923165	4
chr5	15916011	15923163	5
chr5	23221902	23226052	4
chr5	26939852	26943026	5
chr5	32045890	32050524	3
chr5	33579582	33584770	18
chr5	33825775	33827087	8
chr5	34608105	34609111	11
chr5	35941879	35942746	3
chr5	38572527	38578075	3
chr5	50780985	50787874	3
chr5	52715917	52733138	5
chr5	52715917	52733138	7
chr5	55306517	55318596	3
chr5	66509052	66509717	4
chr5	66740833	66746201	6
chr5	66740833	66746200	10
chr5	72027625	72029394	20
chr5	73747526	73751710	3
chr5	74374029	74375182	39
chr5	74391708	74393144	4
chr5	75431763	75443121	15
chr5	75431763	75443121	14
chr5	76733163	76733492	23
chr5	78695815	78696942	18
chr5	78815873	78816267	6
chr5	79268406	79271798	3
chr5	79990637	79999199	4
chr5	82831979	82834523	5
chr5	83387470	83388462	4
chr5	86868465	86878282	3
chr5	87530235	87532159	7
chr5	88751301	88752001	5
chr5	89822843	89823236	3
chr5	90999114	91014427	4
chr5	91101270	91104374	4
chr5	96352763	96353414	8
chr5	97087621	97088571	3
chr5	98411153	98417467	3
chr5	98865597	98868526	9
chr5	100576386	100579509	11
chr5	100852671	100853486	4
chr5	102211750	102212423	3
chr5	106508937	106514123	3
chr5	107831189	107832739	26
chr5	113289359	113291406	3
chr5	115892953	115893506	10
chr5	119236116	119237868	7
chr5	120597318	120597796	3
chr5	127077668	127077855	10
chr5	127231600	127232141	7
chr5	127553580	127554473	9
chr5	131998662	131999423	6
chr5	137237310	137237887	9
chr5	142195408	142197697	5
chr5	142591854	142595085	10
chr5	144774286	144775561	8
chr5	149125346	149126076	6
chr5	149701967	149706383	5
chr5	150244927	150247890	3
chr5	150269101	150270521	11
chr5	151631525	151632028	5
chr5	151784095	151787371	3
chr5	151922401	151923484	7
chr5	152074424	152083187	3
chr5	153158042	153159765	10
chr5	158202176	158203344	9
chr5	158275138	158280139	5
chr5	159033541	159038405	7
chr5	162505606	162505994	11
chr5	166664782	166666206	8
chr5	167587458	167588525	10
chr5	168578551	168586430	5
chr5	169172876	169180822	9
chr5	169172876	169180820	15
chr5	169945947	169947268	10
chr5	170415479	170415859	5
chr5	171811707	171813844	6
chr5	173474957	173478598	4
chr5	173538762	173540566	4
chr5	173560360	173568279	5
chr5	174239494	174241010	13
chr5	176166193	176167349	7
chr5	179298279	179298997	10
chr5	181056349	181056758	107
chr6	1140366	1141805	3
chr6	5119293	5120322	5
chr6	5508881	5510484	4
chr6	5942627	5947997	6
chr6	10503397	10506387	9
chr6	13733067	13733436	41
chr6	16116754	16118056	3
chr6	16268710	16271678	5
chr6	17682977	17685262	8
chr6	18121394	18121628	12
chr6	20507871	20511821	10
chr6	20507871	20511820	16
chr6	22279692	22279882	5
chr6	22734647	22736483	3
chr6	23691942	23692936	3
chr6	26658458	26664244	16
chr6	26658458	26664244	10
chr6	27158540	27159648	4
chr6	33783395	33783743	5
chr6	34090496	34090732	7
chr6	34425236	34431169	4
chr6	37645372	37645938	3
chr6	37928491	37929380	8
chr6	38485262	38486003	4
chr6	44072095	44072927	13
chr6	44269492	44269946	8
chr6	44508429	44508789	3
chr6	46698719	46702414	3
chr6	47154746	47158934	17
chr6	47655325	47656767	5
chr6	49135394	49139842	3
chr6	53591998	53592924	3
chr6	54539213	54543270	7
chr6	54539213	54543269	6
chr6	63999438	63999822	5
chr6	65349259	65352543	10
chr6	69790646	69791614	6
chr6	70973330	70973688	7
chr6	71042039	71043043	12
chr6	71999344	72003829	3
chr6	73523396	73531947	4
chr6	74646065	74646779	6
chr6	75094778	75095954	5
chr6	78347441	78348524	7
chr6	78791615	78800914	3
chr6	80103992	80104774	4
chr6	86117178	86134915	3
chr6	87778790	87780072	29
chr6	89770529	89789571	4
chr6	89770529	89789571	4
chr6	93355884	93357048	3
chr6	96312491	96316991	6
chr6	96697957	96699388	4
chr6	98856215	98858125	41
chr6	98856215	98858123	38
chr6	100055253	100055454	4
chr6	101702240	101703004	4
chr6	103999016	103999751	4
chr6	104114906	104120362	3
chr6	105612776	105614046	4
chr6	106788224	106790790	24
chr6	110233525	110234172	6
chr6	111426526	111432825	6
chr6	116107179	116113171	111
chr6	116107179	116113170	103
chr6	116708123	116710536	6
chr6	117399027	117399572	12
chr6	117550561	117553060	3
chr6	119618322	119620164	3
chr6	120535884	120537005	7
chr6	120721655	120722190	9
chr6	123975561	123975803	8
chr6	125566432	125568230	4
chr6	126035523	126042717	4
chr6	127995673	127996975	5
chr6	132345471	132348165	14
chr6	133965382	133966273	4
chr6	136985711	136986191	16
chr6	137803360	137806759	38
chr6	139138342	139141254	3
chr6	139741520	139744839	5
chr6	139741520	139744839	5
chr6	144860884	144861223	14
chr6	146472279	146484431	50
chr6	146472279	146484429	64
chr6	148046086	148048694	4
chr6	148432708	148436605	3
chr6	150042114	150042533	11
chr6	150456965	150458361	6
chr6	151570233	151572318	8
chr6	153323083	153324703	3
chr6	153705739	153709205	18
chr6	154695561	154701925	3
chr6	155911964	155918247	5
chr6	156102807	156104721	6
chr6	157222141	157222921	3
chr6	157240987	157242330	4
chr6	161860268	161861897	9
chr6	162302412	162302900	11
chr6	166215823	166219718	3
chr6	168400205	168405011	3
chr6	168790276	168791493	8
chr6	168790276	168791492	13
chr6	169619956	169620315	4
chr7	881744	882426	10
chr7	1794813	1804553	3
chr7	3028271	3034090	4
chr7	9970710	9971432	7
chr7	16644970	16646033	8
chr7	22281172	22289167	4
chr7	22281172	22289162	3
chr7	24574762	24578618	5
chr7	25186131	25186478	3
chr7	25673329	25675792	8
chr7	25673329	25675791	9
chr7	26468672	26468767	4
chr7	27689353	27695083	4
chr7	27734380	27736929	3
chr7	28348776	28349125	35
chr7	30551076	30551697	14
chr7	34842375	34842630	12
chr7	37932696	37933063	4
chr7	38159071	38160105	4
chr7	38540884	38542462	16
chr7	38839407	38840833	4
chr7	38890617	38902533	7
chr7	40361894	40363976	4
chr7	40640674	40642781	19
chr7	41028829	41029238	4
chr7	41576449	41577962	3
chr7	41576449	41577942	3
chr7	47183008	47185278	21
chr7	47598440	47599293	10
chr7	52250065	52254772	4
chr7	52458014	52459618	6
chr7	53627461	53628435	5
chr7	55030616	55031326	6
chr7	55256295	55257532	4
chr7	63158445	63159244	3
chr7	64471349	64473067	3
chr7	64600688	64601139	5
chr7	68336652	68337279	6
chr7	74600096	74601978	3
chr7	74616753	74617577	11
chr7	76331155	76333036	7
chr7	80171142	80173132	3
chr7	81600527	81601260	3
chr7	83282558	83286361	15
chr7	89914017	89915853	18
chr7	91001115	91002086	12
chr7	92448608	92451112	5
chr7	94380471	94384256	3
chr7	95028963	95032482	5
chr7	96987227	96990108	13
chr7	100600651	100603897	31
chr7	100831736	100832114	6
chr7	100831736	100832113	9
chr7	102274609	102275016	7
chr7	104465270	104465634	15
chr7	104961364	104962845	4
chr7	106388342	106389541	3
chr7	107032036	107033623	4
chr7	111493378	111493758	37
chr7	112194649	112195430	8
chr7	112525904	112526165	4
chr7	113002968	113005201	4
chr7	114187712	114207418	5
chr7	114505103	114506275	7
chr7	116263305	116263635	10
chr7	117989420	117990132	35
chr7	119411711	119412953	12
chr7	121841417	121847644	3
chr7	121966285	121985180	3
chr7	122625733	122626515	6
chr7	125941970	125944659	4
chr7	127746941	127754334	5
chr7	131527466	131528415	4
chr7	132464152	132464550	42
chr7	132742230	132747728	4
chr7	132742230	132747727	4
chr7	132899591	132901598	6
chr7	133530762	133533007	38
chr7	133530762	133533007	54
chr7	134166659	134167212	14
chr7	134392239	134393670	10
chr7	134658934	134659305	30
chr7	141468781	141474191	6
chr7	143236957	143245381	3
chr7	146236171	146239412	5
chr7	151213111	151229569	3
chr7	152137079	152156270	6
chr7	154481799	154482134	7
chr7	156442578	156442778	3
chr8	6181654	6182195	15
chr8	10378290	10378988	5
chr8	11074363	11075524	9
chr8	11176676	11177356	4
chr8	18250383	18251367	3
chr8	18833810	18835810	3
chr8	19740671	19743634	4
chr8	26118268	26118881	19
chr8	26710970	26713200	4
chr8	26755932	26773769	6
chr8	36699709	36703470	3
chr8	36900860	36906055	4
chr8	38110079	38110989	54
chr8	41146716	41146974	3
chr8	41658917	41659446	5
chr8	42224187	42224393	4
chr8	46527892	46528588	4
chr8	47086179	47089134	3
chr8	49600013	49609252	3
chr8	51541912	51542925	63
chr8	54475007	54477414	5
chr8	56583636	56585327	5
chr8	60562109	60564791	5
chr8	60631881	60633325	11
chr8	63457001	63461738	20
chr8	65284661	65286746	6
chr8	65912157	65912674	4
chr8	66485333	66485701	5
chr8	70256249	70257753	3
chr8	71011352	71012601	4
chr8	71011352	71012600	4
chr8	72973164	72973856	3
chr8	74183839	74187910	3
chr8	78503734	78505348	17
chr8	84131127	84131944	3
chr8	86811684	86814373	5
chr8	89623858	89625663	5
chr8	90942497	90943031	4
chr8	92502010	92512849	3
chr8	92539333	92540529	4
chr8	93127758	93127974	15
chr8	93748522	93751783	3
chr8	94651756	94654787	12
chr8	95687785	95688701	3
chr8	102078505	102089028	4
chr8	103076052	103087476	3
chr8	103096765	103097144	4
chr8	104041046	104045358	7
chr8	104041046	104045357	4
chr8	105582079	105583661	3
chr8	108586598	108587454	14
chr8	110460348	110461472	59
chr8	112502166	112502830	6
chr8	114371364	114372246	3
chr8	118492967	118493782	5
chr8	118522860	118523455	7
chr8	120418882	120420184	3
chr8	123435023	123435896	6
chr8	124857350	124857759	3
chr8	125435493	125436254	12
chr8	126372055	126372462	9
chr8	127952154	127952519	3
chr8	130364069	130367887	6
chr8	130563428	130565248	9
chr8	132077509	132079189	4
chr8	132875967	132877052	3
chr8	133165162	133165948	3
chr8	133475134	133476824	5
chr8	133989391	133989770	219
chr8	135007125	135008030	4
chr8	136324651	136327101	3
chr8	136362086	136370725	3
chr8	137367272	137368426	4
chr8	139628273	139628820	9
chr9	7622288	7622497	4
chr9	8711936	8714115	3
chr9	11622975	11623841	4
chr9	15073747	15079042	3
chr9	15073747	15079024	4
chr9	15349904	15354728	4
chr9	16069222	16075085	14
chr9	17930711	17932628	3
chr9	18458600	18460264	7
chr9	20893472	20894749	10
chr9	26647035	26648820	11
chr9	27103935	27104185	9
chr9	27281006	27283667	3
chr9	34017619	34018428	5
chr9	35385804	35386643	10
chr9	36268146	36268807	4
chr9	36412246	36412662	4
chr9	36939431	36944967	15
chr9	68479343	68479536	3
chr9	69793338	69795806	8
chr9	70491085	70492390	20
chr9	72026649	72026875	6
chr9	75592181	75605264	3
chr9	79781205	79782545	10
chr9	81508460	81510127	7
chr9	81508460	81510122	6
chr9	81888579	81888861	3
chr9	83214602	83215416	9
chr9	83572923	83574446	10
chr9	83936751	83943562	25
chr9	84729842	84734447	8
chr9	86465346	86465732	3
chr9	90619848	90622862	3
chr9	90712949	90713137	52
chr9	91975962	91976789	22
chr9	92131712	92132083	3
chr9	98528932	98534430	5
chr9	99024956	99026706	23
chr9	99280809	99283423	3
chr9	99534605	99535397	8
chr9	99601060	99605362	6
chr9	99601060	99605361	4
chr9	100919639	100920036	9
chr9	101036355	101037675	8
chr9	101624908	101628708	5
chr9	102115305	102129899	8
chr9	104512654	104513373	12
chr9	104746706	104747262	11
chr9	105313418	105315210	14
chr9	109141179	109145081	4
chr9	109476930	109477715	4
chr9	113319622	113320117	4
chr9	115038408	115041241	14
chr9	116668546	116669220	3
chr9	116981262	116983474	7
chr9	117251396	117255768	10
chr9	117251396	117255762	15
chr9	119702468	119703065	3
chr9	120141956	120142723	6
chr9	120332269	120333048	6
chr9	120931017	120932507	14
chr9	125578925	125583574	4
chr9	125620657	125638334	3
chr9	125620657	125638329	7
chr9	126882885	126883825	5
chr9	129675533	129679893	4
chr9	136990367	136990615	6
chr10	4624201	4625161	3
chr10	6476436	6478222	3
chr10	6606597	6607367	3
chr10	6689161	6689546	5
chr10	8301005	8302415	4
chr10	10002646	10004796	13
chr10	10636747	10639845	4
chr10	11326739	11327894	6
chr10	16824336	16827041	4
chr10	20320074	20321837	4
chr10	21208763	21209018	29
chr10	24397069	24401134	4
chr10	30147749	30159553	5
chr10	30340595	30341239	4
chr10	35440384	35441073	7
chr10	35602646	35603404	47
chr10	43691125	43692460	4
chr10	44045957	44046391	4
chr10	51129667	51130928	80
chr10	53633278	53634710	3
chr10	53633278	53634710	4
chr10	54454782	54455635	3
chr10	57941382	57952187	3
chr10	58086227	58087605	3
chr10	58777321	58778063	3
chr10	58842105	58849987	19
chr10	60816752	60823944	6
chr10	61225111	61228353	3
chr10	61602685	61603042	4
chr10	62556785	62557136	23
chr10	63386521	63396438	7
chr10	63386521	63396438	9
chr10	63437160	63445567	5
chr10	72801794	72802323	13
chr10	77587206	77587930	20
chr10	80596574	80600097	4
chr10	86438151	86438551	3
chr10	87580400	87586494	4
chr10	88863266	88864888	93
chr10	89789401	89790073	6
chr10	90174243	90180350	5
chr10	92150016	92150545	5
chr10	92269868	92270218	10
chr10	93483339	93485483	4
chr10	98524903	98525367	6
chr10	98917192	98918025	8
chr10	99484234	99484562	6
chr10	99579048	99579823	3
chr10	100476974	100479629	9
chr10	102379421	102381121	4
chr10	102866548	102869899	3
chr10	103626934	103627812	3
chr10	104237755	104238827	16
chr10	104285809	104293438	3
chr10	104548977	104549988	3
chr10	105052942	105067918	3
chr10	107036716	107037828	14
chr10	110637757	110638891	5
chr10	110804061	110804261	8
chr10	112014846	112017582	4
chr10	112287723	112288059	9
chr10	113682453	113684174	4
chr10	113783457	113784680	3
chr10	116705091	116706307	4
chr10	117933916	117934750	3
chr10	120132902	120133749	26
chr10	120465710	120466248	3
chr10	125116293	125119550	6
chr10	126301271	126301984	10
chr10	131055959	131058873	9

## Sheet: Sample 3
Sample 3
chromosome	Left breakpoint	Right breakpoint	Estimated Depth
chr1	51483231	51486655	3
chr1	92261822	92261841	3
chr1	143217935	143222080	6
chr1	143237394	143239296	3
chr1	169282608	169284348	3
chr1	179067796	179073978	3
chr1	242093753	242094464	3
chr2	80747830	80747858	4
chr2	194125235	194128331	3
chr11	46761407	46762148	3
chr11	92962542	92962576	3
chr11	93303983	93307095	3
chr11	106036068	106037562	3
chr12	91158015	91158618	4
chr12	113091432	113091610	5
chr13	48777329	48778532	3
chr15	37384414	37384440	4
chr17	48961344	48962123	4
chr18	11244999	11247454	3
chr19	35508430	35509266	3
chr20	28536137	28547529	3
chr20	28546855	28556866	4
chr20	40031583	40031606	4
chr3	3380585	3381450	3
chr3	93470361	93470814	46
chr3	93470363	93470736	31
chr3	122039552	122041081	3
chr21	14290827	14293053	3
chr21	19003623	19003794	3
chr22	23622518	23622536	3
chr22	44418537	44419275	3
chrX	127280007	127286778	3
chrY	10849607	10849706	4
chrY	11313337	11330142	3
chr4	9854469	9855814	3
chr4	26354340	26355375	5
chr4	35597613	35597643	4
chr4	39255995	39256027	3
chr4	49313138	49326428	3
chr4	96096922	96098034	3
chr4	136868422	136882827	3
chr4	178229824	178229899	4
chr5	49975746	49978086	3
chr6	68033013	68034355	3
chr6	75065980	75066000	4
chr6	77262517	77263546	4
chr6	126907274	126909658	3
chr6	133317821	133320118	3
chr7	85357471	85357509	3
chr7	96777842	96780038	3
chr7	110458634	110461059	3
chr8	24078059	24080350	3
chr9	71101278	71106055	5
chr9	83963710	83967550	3
chr10	41499558	41506809	6
chr10	41507511	41525958	5

## Sheet: Sample 4-Replicate 1
Sample 4-Replicate 1
chromosome	Left breakpoint	Right breakpoint	Estimated Depth
chr6	31816478	31828897	60
chr4	49282127	49294418	14
chr4	22938265	22949402	16
chr5	21168037	21178223	16
chr21	9813930	9823923	12
chr4	9221569	9231184	13
chr6	138054171	138063172	30
chr2	198309323	198316683	41
chr13	93089023	93096188	160
chr17	42546122	42552675	462
chr17	42546624	42553147	347
chr4	42661399	42667715	47
chr18	63536023	63542030	54
chr20	30516174	30522049	37
chr3	157703367	157708979	13
chr8	18751290	18756897	72
chr3	34728914	34734488	15
chr15	42311709	42317183	16
chr7	87382219	87387366	17
chr21	43859530	43864507	11
chr8	12129186	12134018	76
chr1	114143271	114147942	169
chr1	198236291	198240582	13
chr14	101524494	101528574	14
chr7	155084842	155088916	11
chr18	46152426	46156443	17
chr5	124069195	124072941	159
chr5	112488886	112492533	84
chr2	46525906	46529411	16
chr5	107913061	107916311	44
chr12	126165929	126169136	442
chr18	50359086	50362080	63
chr3	121064964	121067720	38
chr11	71162823	71165489	51
chr1	43916404	43918950	49
chr6	167929026	167931553	32
chr3	65468006	65470529	15
chr5	86088127	86090612	11
chr5	86088129	86090613	22
chr21	33759330	33761804	133
chr1	85682592	85685045	121
chr14	29805437	29807887	24
chr20	50547107	50549548	52
chr9	111790446	111792824	33
chr7	4295457	4297798	102
chr9	84721803	84724047	98
chr9	32113679	32115795	59
chr6	95490346	95492379	24
chr15	87222517	87224515	126
chr5	144090322	144092262	115
chr22	32157547	32159431	72
chr8	143204835	143206716	12
chr12	111929805	111931682	39
chr4	44035360	44037235	318
chr18	65037012	65038858	82
chr6	73282567	73284406	146
chr17	42430055	42431888	21
chr2	59465154	59466961	12
chr1	161438610	161440410	46
chr12	55514256	55516032	15
chr7	144379287	144381042	20
chr19	1530081	1531831	260
chr16	14450332	14452081	15
chr22	27671621	27673330	11
chr8	143204828	143206508	21
chr2	65456961	65458609	31
chr9	122063569	122065189	339
chr3	193919594	193921182	38
chr13	76228835	76230414	49
chr15	28276035	28277609	29
chr9	87773972	87775516	42
chrX	129139397	129140912	59
chr1	65169228	65170717	73
chr10	72834419	72835889	401
chr12	120571565	120573018	48
chr8	25286985	25288435	97
chr6	39277023	39278472	23
chr6	126336906	126338344	17
chr9	116128640	116130048	46
chr7	90513703	90515109	18
chr9	25203988	25205391	64
chr1	97516175	97517556	155
chr2	95715038	95716412	362
chr21	22671036	22672403	149
chr8	69757385	69758750	37
chr2	118176811	118178155	485
chr1	97516163	97517505	45
chr1	179956161	179957502	39
chr2	120651444	120652785	25
chr2	118176813	118178152	235
chr3	118448181	118449515	14
chr10	82556555	82557888	155
chr3	118448183	118449514	24
chr1	145191796	145193116	25
chr11	24793968	24795282	27
chr3	47142177	47143470	156
chr3	47142178	47143466	200
chr8	94919654	94920891	30
chr21	13060300	13061518	92
chr3	140329453	140330670	524
chr1	152777099	152778315	463
chr19	18499651	18500820	229
chr17	5925039	5926203	63
chr9	27712058	27713198	63
chr12	60589258	60590391	34
chr20	58541870	58543003	30
chr14	72947337	72948469	72
chr3	38103252	38104380	13
chr3	101873452	101874561	127
chr13	43230482	43231580	754
chr2	198647767	198648862	13
chr8	24831324	24832415	683
chr6	155481378	155482465	117
chr10	63634590	63635667	31
chr22	43370061	43371130	461
chrX	148384462	148385530	27
chr13	37043217	37044283	74
chr5	177517592	177518655	32
chr5	116454006	116455065	92
chr8	143205063	143206117	61
chr12	82782093	82783145	23
chr12	123044150	123045185	475
chr3	167928264	167929299	14
chr16	3354665	3355692	153
chr14	105027376	105028396	148
chr17	66856230	66857238	207
chr22	27121872	27122875	18
chr1	187362191	187363190	15
chr12	63097918	63098913	12
chr16	67470937	67471924	37
chr8	129550854	129551832	27
chr17	56737519	56738494	92
chr2	190876659	190877634	52
chr1	49807536	49808509	12
chr10	3886847	3887817	16
chr20	36306628	36307595	103
chr16	60158061	60159023	14
chr18	56456663	56457613	318
chr17	32350900	32351844	15
chr6	10415389	10416320	200
chr8	67619023	67619953	114
chr6	120614070	120614999	54
chr12	130688589	130689518	32
chrX	103057977	103058906	26
chr20	48231554	48232482	18
chr17	76847959	76848880	731
chr19	53083102	53084023	41
chr12	66372144	66373062	285
chr7	139770303	139771220	82
chr10	7678959	7679876	14
chr3	185684035	185684947	368
chr8	61540877	61541785	223
chr2	43116716	43117623	163
chr1	239907499	239908400	14
chr7	81578710	81579607	151
chr13	54862790	54863684	206
chr4	77112791	77113684	39
chr6	159047221	159048112	183
chr9	89659166	89660055	230
chr16	24879275	24880164	218
chr13	48835277	48836161	14
chr6	149890017	149890899	101
chr10	79312548	79313425	107
chr7	31187475	31188348	374
chr9	68746648	68747517	403
chr18	15042219	15043078	127
chr2	26499414	26500269	28
chr4	43324761	43325612	226
chr12	16751140	16751988	14
chrX	12178803	12179649	40
chr9	92527445	92528290	153
chr6	7426484	7427326	63
chr16	4178239	4179075	658
chr8	52873858	52874694	121
chr3	49001660	49002479	456
chr3	49001661	49002480	412
chr2	38199658	38200472	294
chr2	35664984	35665798	27
chr2	231310510	231311323	835
chr3	88625810	88626621	92
chr12	66409041	66409852	22
chr7	75191274	75192083	27
chr6	87117452	87118259	19
chr12	51199037	51199844	16
chr10	55837643	55838449	27
chr16	75359546	75360349	23
chr20	24253241	24254043	37
chr15	67940866	67941667	136
chr13	86908915	86909710	33
chr3	59643226	59644018	21
chr22	33524983	33525774	388
chr3	27178267	27179058	28
chr7	8328032	8328821	13
chr10	31467358	31468145	27
chr11	56743830	56744617	21
chr3	15589719	15590502	16
chr2	114204525	114205307	21
chr18	36720914	36721691	42
chr17	33990315	33991090	130
chr2	121819610	121820385	41
chr16	21503740	21504514	26
chr15	99491206	99491979	346
chr10	46539871	46540644	18
chr5	33306957	33307729	153
chr9	135914455	135915224	70
chr7	103529507	103530276	28
chr17	81435522	81436291	13
chr21	37144386	37145154	565
chr9	69327977	69328745	258
chr17	37729118	37729885	363
chr15	36369452	36370219	36
chr7	74358161	74358926	55
chr18	7231160	7231925	43
chr3	89743097	89743858	14
chr1	192585769	192586530	11
chr8	137857518	137858277	43
chr20	630026	630784	250
chr10	80013562	80014320	33
chr13	74178555	74179313	24
chr6	143921503	143922261	16
chr20	630028	630785	154
chr2	85259270	85260024	100
chr16	84800313	84801065	661
chr16	84800314	84801066	588
chr7	149297540	149298292	210
chr8	143205985	143206736	14
chr6	28650929	28651679	339
chrX	101840286	101841036	48
chr9	138063567	138064317	13
chr7	154613833	154614582	18
chr2	226855011	226855759	215
chr1	179927070	179927818	43
chr2	147802006	147802751	118
chr16	10135455	10136200	64
chr12	54459546	54460289	59
chr9	312336	313079	35
chr7	43876778	43877520	30
chr8	56544444	56545186	26
chr9	1016771	1017513	19
chr14	44218289	44219030	89
chr3	19024132	19024873	78
chr8	73456239	73456980	35
chrX	67234564	67235304	1278
chr20	56078389	56079128	52
chr7	108115099	108115838	31
chr8	137364320	137365059	17
chr12	14472089	14472828	15
chr7	117511306	117512044	57
chr20	17627578	17628315	20
chr4	90118545	90119281	278
chr11	13537729	13538465	41
chr16	49411453	49412188	483
chr1	190288145	190288878	35
chrX	74158454	74159187	17
chr12	114067298	114068030	12
chr11	86780090	86780820	134
chr11	20108100	20108828	139
chr3	138233692	138234419	63
chr12	16543391	16544118	29
chr10	12694837	12695564	22
chr5	116364405	116365131	108
chr21	31910178	31910904	106
chr6	155931387	155932113	29
chr9	101197754	101198479	21
chrX	112667323	112668047	792
chr7	116597908	116598632	161
chrX	30552065	30552788	97
chr14	31290693	31291416	12
chr16	82288976	82289698	89
chr6	108669986	108670707	89
chr2	12617672	12618393	60
chr12	116633605	116634325	199
chr14	92580975	92581695	114
chr17	82967116	82967835	170
chr11	61527246	61527963	4039
chr11	61527247	61527964	1820
chr2	112744982	112745699	50
chr1	181473936	181474652	21
chr15	100153768	100154483	2158
chr4	127026898	127027613	122
chr12	18686637	18687352	43
chr2	170247165	170247880	11
chr11	87512348	87513061	52
chr9	3458649	3459362	25
chr2	98738674	98739386	18
chr4	47438445	47439157	16
chr2	54182782	54183491	32
chr6	52198465	52199174	15
chr13	30368237	30368945	18
chr1	217365512	217366216	12
chr6	20054040	20054743	251
chr13	114277520	114278223	149
chr14	66235418	66236121	11
chr2	236939206	236939907	689
chr22	44002229	44002930	216
chr12	94738985	94739685	174
chr3	195161580	195162280	100
chr10	128286689	128287389	36
chr14	23985489	23986188	296
chr5	173360596	173361295	155
chr4	101209984	101210683	17
chr19	57818934	57819632	151
chr17	37322628	37323325	290
chr19	8047600	8048297	40
chr5	14441896	14442591	18
chr1	4234825	4235518	119
chr5	171279055	171279747	30
chr1	149883599	149884291	23
chr3	139423000	139423691	38
chrX	135336286	135336977	33
chr11	45762889	45763580	15
chr15	74618217	74618907	670
chr2	186247921	186248611	77
chr12	13018969	13019659	24
chr12	48680055	48680745	12
chr7	72042325	72043014	249
chr18	31991740	31992429	179
chr15	85161686	85162375	13
chr7	28882428	28883115	1338
chr17	37746590	37747277	82
chr8	42197811	42198497	1665
chr14	76659923	76660609	61
chr16	13499376	13500062	38
chr8	119124235	119124921	18
chr11	128465939	128466622	142
chr7	50367818	50368500	372
chr6	148014830	148015512	111
chr12	67557729	67558410	28
chr4	133770756	133771436	35
chr14	75741400	75742080	17
chr17	66950954	66951632	43
chr3	132297214	132297891	184
chr10	3982805	3983482	104
chr1	163101090	163101767	16
chr2	98204193	98204868	13
chr8	132442844	132443518	321
chr14	97084478	97085151	494
chr5	106127059	106127732	314
chr5	106127058	106127731	265
chr6	108588995	108589668	118
chr8	6219886	6220559	39
chr3	150237996	150238668	874
chr20	12408989	12409661	171
chr5	167754069	167754741	34
chr10	89543911	89544582	71
chr1	119926561	119927232	47
chr2	36410204	36410875	30
chr5	129639235	129639905	74
chr3	132297216	132297885	161
chr8	22955634	22956303	29
chr3	150237997	150238665	1060
chr11	70659444	70660112	267
chr9	132646670	132647337	14
chr9	122682465	122683131	81
chr1	218828970	218829636	28
chr15	50815432	50816097	431
chr1	19351674	19352339	37
chr1	50320756	50321420	35
chr20	52518172	52518835	79
chr10	94803670	94804332	196
chr12	120180544	120181206	75
chr6	73364110	73364772	44
chrX	153418450	153419108	11
chr4	8261472	8262129	16
chr14	81794989	81795645	48
chr22	19376898	19377553	391
chr6	9954726	9955380	100
chr2	7817705	7818357	12
chr2	62484182	62484833	28
chr5	95631850	95632500	628
chr6	149397162	149397812	57
chr3	136326616	136327266	31
chr11	2872741	2873390	339
chr7	132186173	132186821	133
chr3	186580129	186580777	82
chr17	11425790	11426438	72
chr2	159056504	159057151	275
chr19	9997278	9997922	31
chr21	9360998	9361642	15
chr12	24733047	24733690	878
chr12	24733048	24733691	871
chr10	27221024	27221667	308
chr21	46384746	46385387	350
chr11	131281418	131282059	134
chr3	7380447	7381087	45
chr9	73583527	73584167	12
chr10	28628401	28629040	27
chr10	121698018	121698656	1931
chr2	134142083	134142720	328
chr2	66469218	66469855	95
chr11	134502307	134502943	1229
chr12	101044310	101044946	13
chr1	108199500	108200135	721
chr1	108199499	108200134	664
chr1	14672525	14673160	104
chr14	32213327	32213961	126
chr8	58147330	58147963	59
chr21	25840082	25840714	28
chr9	135821273	135821904	53
chr5	10473857	10474487	1098
chr7	878385	879015	64
chr10	30188252	30188882	56
chr10	116168521	116169151	33
chr12	53927591	53928218	649
chr2	168250839	168251466	28
chr6	47780313	47780939	163
chr17	70663213	70663839	59
chr4	4312823	4313449	54
chr16	88194295	88194921	31
chr13	108071174	108071800	15
chr1	968199	968824	324
chr1	183708555	183709179	136
chr12	3096411	3097034	450
chr3	42059070	42059693	54
chr16	22294184	22294807	14
chr11	34734534	34735156	578
chr6	91150116	91150738	179
chr8	135745282	135745902	40
chr12	24849982	24850602	35
chr15	92429598	92430218	18
chr1	154348950	154349569	204
chr20	55087443	55088062	97
chr13	41177183	41177801	419
chrX	40090655	40091273	89
chr10	60306092	60306710	16
chr6	99231814	99232431	97
chr3	179428972	179429588	168
chr3	179428971	179429587	147
chr13	34915337	34915953	92
chr12	125093841	125094456	1171
chr6	4299781	4300396	169
chr1	238991979	238992594	19
chr19	55758802	55759417	17
chr8	11553626	11554240	54
chr19	47595713	47596326	31
chr1	160158920	160159533	22
chr13	88719852	88720465	20
chr2	105732864	105733476	595
chr2	105732866	105733477	684
chr2	109499351	109499962	132
chr4	39978757	39979368	11
chr2	152038362	152038972	140
chr2	108018461	108019071	29
chr7	74179505	74180115	12
chr21	17614444	17615053	339
chr1	230369322	230369931	85
chr16	46730482	46731091	30
chrX	135889561	135890169	17
chr16	3292155	3292762	136
chr5	158033252	158033858	507
chr1	233790248	233790854	119
chr6	48686926	48687532	32
chr9	28428153	28428758	13
chr5	124905656	124906259	109
chrX	75938224	75938827	14
chrX	77355197	77355799	145
chr10	92720576	92721178	12
chr11	74706493	74707092	82
chr1	152122688	152123286	251
chr2	174442413	174443011	19
chr5	176881963	176882560	62
chr4	152810473	152811069	431
chr1	75186899	75187495	66
chr9	123240743	123241339	50
chr22	49712928	49713523	1347
chr6	15887441	15888036	388
chr8	32872387	32872982	152
chr20	61628372	61628966	53
chr12	45531685	45532279	17
chrX	149471888	149472481	153
chr3	186471494	186472087	147
chr7	34764682	34765275	114
chr8	487494	488087	75
chr3	137382354	137382947	16
chr7	68620039	68620631	24
chr11	67668951	67669543	16
chr1	152200085	152200676	12
chr2	79445124	79445714	365
chr18	78135532	78136121	278
chr16	23501980	23502569	105
chr19	38483859	38484448	37
chr15	87930194	87930783	23
chr15	58967316	58967905	22
chr2	200384173	200384760	343
chr9	95134509	95135096	35
chr21	6362055	6362642	27
chr22	44283684	44284271	26
chr2	197612357	197612943	60
chr8	12694644	12695230	33
chr6	141875258	141875843	134
chr7	50497504	50498089	58
chr11	20963538	20964123	57
chr7	146261228	146261813	12
chr7	133144212	133144796	68
chr22	17337439	17338022	104
chr2	154673789	154674372	44
chr12	95320200	95320782	1444
chr12	95320199	95320781	1307
chr1	43705628	43706210	328
chr12	6244455	6245037	111
chr19	54399012	54399594	61
chr19	27424739	27425321	28
chrX	37591851	37592433	27
chr22	46975305	46975886	96
chr18	50432439	50433020	40
chr1	204952323	204952903	18
chr6	31528382	31528961	140
chr1	242586692	242587271	114
chrX	19573878	19574457	13
chr17	50589282	50589860	172
chr7	111017351	111017929	73
chr12	91316346	91316924	26
chr5	113382104	113382682	12
chr9	116011391	116011969	11
chr4	3191951	3192528	110
chr2	206962256	206962833	62
chr21	37207798	37208375	59
chr12	110900719	110901296	20
chr8	12694656	12695233	19
chr8	31395668	31396245	16
chr12	26059829	26060405	300
chr1	17913756	17914332	141
chr2	40675069	40675645	140
chr3	133389334	133389910	77
chrX	37591852	37592428	48
chr10	28970710	28971286	47
chr4	7197878	7198454	34
chr4	76184555	76185130	105
chr9	94677176	94677751	34
chr16	87575244	87575818	3021
chr1	183311050	183311624	1533
chr20	24566865	24567439	900
chr4	88957844	88958418	48
chr7	97799326	97799900	15
chr10	76726632	76727206	13
chr1	99723228	99723802	11
chr9	127207590	127208163	262
chr9	98713971	98714544	29
chr8	127681107	127681680	13
chr11	134706154	134706727	12
chr9	19494548	19495120	549
chr4	159061320	159061892	293
chr2	190168796	190169368	271
chr2	1687259	1687831	35
chr11	40719805	40720377	23
chr7	134019929	134020500	1505
chr1	82343514	82344085	126
chr2	13015343	13015914	49
chr1	37161182	37161753	15
chr21	27315569	27316139	288
chr1	20354559	20355129	131
chr13	30510233	30510803	52
chr2	216621675	216622244	1185
chr2	216621676	216622245	1018
chr14	57430464	57431032	496
chr21	43699144	43699712	212
chr8	34599365	34599933	92
chr19	8418235	8418803	41
chr10	84702104	84702672	32
chr6	67219981	67220549	24
chr18	57242767	57243335	15
chr14	91203739	91204307	13
chr20	24566868	24567435	989
chr16	12549096	12549663	138
chr12	98425063	98425629	107
chr5	19480002	19480568	100
chr11	25932046	25932612	47
chr14	101529844	101530410	20
chr20	989604	990169	932
chr10	7766693	7767258	89
chr12	82503108	82503673	38
chr3	123288744	123289309	29
chr11	34842247	34842811	300
chr21	42504104	42504668	103
chr14	75160737	75161301	90
chr7	153699958	153700522	32
chr12	119479069	119479633	17
chr3	188519129	188519693	15
chr1	65909812	65910376	14
chr5	79026922	79027485	225
chr14	34123516	34124079	131
chr14	95846027	95846590	96
chr22	43895943	43896506	92
chr4	54221130	54221693	43
chr14	54669526	54670089	18
chrX	8755541	8756103	151
chr8	34599366	34599928	112
chr7	32255347	32255909	93
chr12	98425064	98425626	63
chr2	40160583	40161145	31
chr9	97054601	97055163	14
chr17	73928560	73929122	11
chr15	60343213	60343774	1019
chr1	107790035	107790596	271
chr6	52236537	52237098	174
chr11	8231240	8231801	103
chr8	137201042	137201603	44
chr7	95099064	95099625	40
chr13	93850226	93850787	16
chr7	138754965	138755525	341
chr8	41887625	41888185	113
chr3	3711641	3712201	99
chr3	59179648	59180208	66
chr20	36700268	36700828	47
chr7	95397099	95397659	20
chr17	27391090	27391649	795
chr19	11111353	11111912	354
chr18	299444	300003	30
chr6	2362552	2363111	21
chr4	121280141	121280699	113
chr6	35722123	35722681	71
chr4	171292610	171293168	50
chr6	88635683	88636241	45
chr19	28968205	28968762	416
chr6	137416901	137417458	224
chr14	100133133	100133690	68
chr10	16168615	16169172	38
chr9	134190527	134191084	13
chr5	36418545	36419101	251
chr11	46443660	46444216	41
chr3	69785004	69785560	36
chrX	35856235	35856791	21
chr4	162572822	162573378	12
chr4	110196007	110196562	499
chr16	55881134	55881689	233
chr5	57749122	57749677	98
chr14	63490805	63491360	56
chr9	11234596	11235151	53
chr3	139989676	139990231	34
chr2	187534032	187534587	33
chr7	35955225	35955780	28
chr1	89375285	89375840	22
chrX	110029195	110029749	537
chr20	49910563	49911117	333
chr12	112728263	112728817	176
chr7	45187376	45187930	119
chr12	18473866	18474420	16
chr10	97926189	97926743	11
chr8	41128933	41129486	139
chr3	179689701	179690254	47
chr7	77192585	77193138	45
chr6	115766209	115766762	27
chr14	78118770	78119322	575
chr8	17975127	17975679	296
chr6	152368620	152369172	45
chr19	56096889	56097441	35
chr1	225504400	225504952	28
chr7	45389341	45389893	28
chr10	22286480	22287032	18
chr1	152213153	152213705	15
chr19	13146285	13146836	97
chr7	74288685	74289235	2327
chr8	38714525	38715075	126
chr6	79547682	79548232	105
chr11	73262843	73263393	74
chr6	166424490	166425040	74
chr2	3348213	3348763	28
chr3	148231270	148231820	11
chr5	130968724	130969273	323
chr19	34041875	34042424	129
chr8	38714527	38715076	120
chr10	125068465	125069014	86
chr2	217600474	217601023	73
chr17	15269112	15269661	68
chr9	27136695	27137244	49
chr13	105282237	105282786	43
chr10	112488618	112489167	20
chr16	17349314	17349863	17
chr16	4376380	4376929	12
chrX	86484282	86484831	11
chr6	14392179	14392727	219
chr8	142668166	142668714	188
chr20	15452139	15452687	104
chr3	59760335	59760883	49
chr6	36713482	36714030	40
chr7	142703222	142703770	17
chr7	75945250	75945798	14
chr19	4690910	4691457	422
chr8	27505081	27505628	396
chr2	1622329	1622876	193
chr10	119100556	119101103	109
chr11	119808698	119809245	83
chr20	23417722	23418269	56
chr20	29845278	29845825	43
chr2	21518136	21518683	29
chr21	16625654	16626201	27
chrX	73261620	73262166	400
chrX	7941269	7941815	344
chr8	127640704	127641250	244
chr7	10012573	10013119	36
chr2	27408243	27408789	26
chr5	130021874	130022420	24
chr10	19065437	19065983	20
chr5	175207536	175208081	111
chr6	73970014	73970559	81
chr6	10118716	10119261	18
chr7	74288686	74289230	2658
chr2	231278300	231278844	607
chr20	5044046	5044590	135
chr2	173859958	173860501	82
chr1	83935281	83935824	65
chr5	164374715	164375258	46
chr2	157164228	157164771	45
chr1	232248427	232248970	35
chr14	67389793	67390336	29
chr20	63379304	63379847	28
chr2	171093792	171094335	20
chr12	56349570	56350113	11
chr19	45451350	45451892	1404
chr19	45451349	45451891	1172
chr1	53149199	53149741	108
chrX	2970301	2970843	64
chr11	13661045	13661587	41
chr1	171901154	171901696	18
chrX	8803565	8804107	15
chr1	222068165	222068707	14
chr16	24762748	24763289	223
chr4	44990317	44990858	53
chr5	51771747	51772288	27
chr14	97168472	97169013	13
chr9	99218314	99218854	156
chr3	54419189	54419729	76
chr5	155620964	155621504	30
chr19	41510829	41511369	17
chrX	108257913	108258453	15
chr1	214959203	214959743	12
chr1	183706578	183707117	112
chr3	163968262	163968801	109
chr19	41510840	41511379	86
chr6	134799181	134799720	69
chr16	49914912	49915451	63
chr7	94374264	94374803	58
chr7	149662755	149663294	50
chr5	150604918	150605456	299
chr5	155595416	155595954	231
chr18	64583631	64584169	72
chr14	55091984	55092522	47
chr6	95426443	95426981	33
chr16	73742922	73743460	11
chr1	217349487	217350024	303
chr8	22816206	22816743	245
chr11	75010338	75010875	167
chr14	95961000	95961537	111
chr2	33797656	33798193	18
chr8	43541545	43542082	16
chr7	75993137	75993674	14
chr7	128839829	128840365	222
chr9	114286059	114286595	145
chr12	89657301	89657837	52
chr2	234912889	234913425	48
chr18	75474019	75474555	21
chr10	10124866	10125402	19
chr2	98707833	98708369	16
chr13	98809635	98810170	968
chr9	38245955	38246490	578
chr1	18637489	18638024	437
chr16	85927548	85928083	75
chr20	35557495	35558030	35
chrX	101657390	101657925	20
chr5	158870970	158871505	16
chr9	218688	219223	12
chr11	112560795	112561330	11
chr2	189217429	189217963	405
chr2	7328137	7328671	210
chr5	72449913	72450447	56
chr3	151141839	151142373	32
chr3	25417349	25417883	22
chr9	135219786	135220319	1483
chr13	103817991	103818524	65
chr5	124439243	124439776	65
chr6	129187239	129187772	27
chr8	112736733	112737266	17
chr15	46802953	46803486	15
chr2	182069874	182070406	78
chr22	44882401	44882933	66
chr4	76627331	76627863	46
chr17	77315201	77315732	2964
chr10	8444329	8444860	201
chr3	137056544	137057075	192
chr12	24969719	24970250	113
chr3	14919766	14920297	92
chr14	42915359	42915890	40
chr19	31243235	31243766	33
chr11	59043870	59044401	28
chr16	20056631	20057162	25
chr2	171652166	171652697	17
chr1	181205606	181206137	16
chr10	68236118	68236648	195
chr3	174112158	174112688	100
chr9	78497292	78497822	33
chr8	26277236	26277766	16
chr7	72198981	72199511	13
chr13	23464694	23465224	12
chr15	81279414	81279943	275
chr17	1905676	1906205	230
chr2	95183906	95184435	171
chr11	134244015	134244544	36
chr2	229557923	229558452	21
chr13	18233684	18234213	12
chr6	31608200	31608729	11
chr19	41406857	41407385	132
chr2	47753926	47754454	46
chr6	79234322	79234850	17
chr20	39122743	39123270	668
chrX	42851178	42851705	493
chr15	45189462	45189989	147
chrX	53128014	53128541	134
chr4	140464467	140464994	74
chr11	57309249	57309776	29
chr14	103167151	103167677	480
chr10	6785504	6786030	96
chr5	146778323	146778849	58
chr1	46636495	46637021	23
chr7	144303420	144303946	22
chr20	1958566	1959091	676
chr14	50092963	50093488	240
chr11	19456341	19456866	59
chr22	46905367	46905892	49
chr9	132639323	132639848	18
chr17	19622112	19622637	15
chr2	43751038	43751563	14
chr6	25569959	25570483	162
chr2	241708069	241708593	134
chr10	72386633	72387157	124
chr13	51643965	51644489	73
chr2	113003345	113003869	43
chr3	9892867	9893391	26
chr11	6926775	6927299	11
chr2	68086012	68086535	499
chr17	20783967	20784490	343
chr4	173564741	173565264	119
chr11	61661084	61661607	93
chr2	76471908	76472431	78
chr1	180410955	180411478	45
chr20	50793043	50793566	25
chr5	72452976	72453498	1616
chr5	72452977	72453499	1260
chr3	87784906	87785428	42
chr1	1832664	1833186	42
chrX	71136595	71137117	30
chr6	168771948	168772470	16
chr10	21230747	21231268	167
chr10	80356397	80356918	68
chr16	55286602	55287123	25
chr8	16481022	16481543	12
chr14	64309625	64310145	453
chr16	68790818	68791338	130
chr17	44585880	44586400	123
chr1	92689821	92690341	84
chr5	56073012	56073532	28
chr1	186958094	186958614	12
chr9	131130920	131131439	209
chr5	52447723	52448242	34
chr7	110014510	110015029	30
chr11	84610349	84610868	26
chr20	44985135	44985654	15
chr5	32154536	32155054	539
chr5	32154537	32155055	360
chr18	13377388	13377906	338
chr9	124017998	124018516	65
chr1	205335047	205335565	25
chr5	103328705	103329223	25
chr6	89344512	89345029	52
chr2	72347374	72347891	44
chr13	107683321	107683838	18
chr3	52574313	52574830	16
chr7	150965025	150965541	645
chr7	150965024	150965540	535
chr10	71837390	71837906	137
chr5	113162269	113162785	60
chr20	11376609	11377125	45
chr7	4165417	4165932	185
chr13	26922164	26922679	35
chr10	93701426	93701941	16
chr10	13270161	13270676	11
chr2	157612639	157613153	91
chr3	40724225	40724739	84
chr14	75982854	75983368	76
chr2	47037036	47037550	45
chr9	131275339	131275853	26
chr1	39987117	39987631	24
chr20	23116759	23117272	435
chr11	93776437	93776950	375
chr6	113650219	113650732	341
chr6	220787	221300	101
chr6	144067839	144068352	84
chr16	33571029	33571542	51
chr18	58576518	58577031	41
chr5	22818111	22818624	15
chr3	131961383	131961895	130
chr1	157389489	157390001	18
chr3	37457825	37458337	17
chr12	51818225	51818737	16
chr13	112170461	112170973	15
chr14	100406083	100406594	823
chr6	70844224	70844735	321
chr10	89679408	89679919	108
chr4	82138472	82138983	76
chr9	134842920	134843431	71
chr1	224737376	224737887	68
chr6	13707534	13708045	27
chr1	154160415	154160926	22
chr19	6273824	6274335	18
chr2	19624887	19625398	16
chr3	155387985	155388495	37
chr13	82823996	82824506	36
chr8	141028060	141028570	35
chr6	105424432	105424942	31
chr3	4751324	4751834	29
chr22	17417046	17417556	15
chr12	4315498	4316008	11
chr15	66704641	66705150	841
chr2	29748736	29749245	586
chr20	20455255	20455764	261
chr3	176041830	176042339	118
chr20	8768218	8768727	117
chr3	116560845	116561354	112
chr1	36034420	36034929	86
chr9	32474339	32474848	35
chr6	1416115	1416624	17
chr4	92332847	92333355	792
chr11	117789100	117789608	394
chr15	62804107	62804615	324
chr1	90133749	90134257	32
chr11	200013	200521	12
chr2	14377891	14378399	12
chrX	107646579	107647086	441
chr6	43262393	43262900	102
chr11	33695188	33695695	42
chr19	35074119	35074626	37
chr18	79430908	79431415	35
chr10	72709917	72710424	15
chr13	24277723	24278230	13
chrX	64683554	64684061	11
chr5	146661615	146662121	73
chr16	82559137	82559643	21
chr2	40162694	40163200	16
chr13	111302312	111302817	799
chr2	167939322	167939827	198
chr5	179322595	179323100	135
chr2	213114487	213114992	97
chr6	47026933	47027438	27
chr6	18191750	18192255	12
chr17	29076772	29077276	63
chr20	47506893	47507397	28
chr2	208244289	208244793	20
chrX	17269793	17270296	29
chr7	154629847	154630349	408
chr1	33143194	33143696	149
chr12	68164797	68165299	126
chr11	100242133	100242634	231
chr11	102615743	102616244	150
chr7	27962930	27963431	124
chr8	111531530	111532031	107
chr11	93467575	93468076	47
chr11	976347	976848	34
chr7	158484425	158484926	32
chr6	75171202	75171703	22
chr21	27227106	27227607	19
chr21	40167264	40167764	227
chr6	3808862	3809362	11
chr12	30219995	30220494	433
chr18	43362725	43363224	222
chr5	165501804	165502303	101
chr4	116677820	116678319	81
chr1	162384897	162385396	80
chr4	3487597	3488096	35
chr18	59022740	59023238	299
chr15	78540382	78540880	132
chr5	166713740	166714238	92
chr8	124781033	124781530	190
chr6	26402009	26402506	53
chr5	82379333	82379830	39
chr7	154629848	154630344	406
chr18	40746584	40747080	239
chr16	15012185	15012681	63
chr22	46718898	46719394	47
chr2	191180026	191180522	39
chr5	58633170	58633666	20
chr13	40029690	40030186	15
chr1	165844242	165844738	11
chr5	170175664	170176159	3712
chr4	24402329	24402824	411
chr3	27647449	27647944	43
chr13	45187637	45188132	31
chr3	133884198	133884692	30
chr15	23608051	23608545	26
chr3	106720035	106720527	363
chr7	5662323	5662815	83
chr11	34298354	34298846	13
chr11	113769472	113769963	1014
chr7	38016765	38017256	403
chr12	2266799	2267290	142
chr11	2187452	2187943	27
chr4	36357404	36357895	27
chr13	57863794	57864285	11
chr9	121328228	121328718	160
chr1	156923690	156924180	42
chrX	10901375	10901865	24
chr6	2902805	2903294	87
chr5	88404357	88404846	40
chr3	74298839	74299328	18
chr5	119883111	119883600	11
chr20	46322560	46323048	158
chr13	89185814	89186302	151
chr6	28418705	28419193	103
chr1	17025863	17026351	56
chr1	30122495	30122983	55
chr9	97850727	97851215	19
chr1	225360417	225360905	17
chr3	44463814	44464302	16
chr5	74055431	74055918	1009
chr4	54001960	54002447	138
chr20	63406366	63406853	106
chrX	32083928	32084415	19
chr12	127819960	127820446	458
chr17	21749276	21749762	35
chr17	21338262	21338748	23
chr17	19372589	19373074	266
chr1	28457253	28457738	97
chr8	124586441	124586926	62
chr9	71876904	71877389	39
chr17	66455510	66455995	14
chr4	4977387	4977870	480
chr19	2097014	2097497	85
chr13	40572384	40572867	23
chr10	7835188	7835671	23
chr3	180463668	180464151	14
chr11	74684559	74685041	79
chr14	35897826	35898307	144
chr1	10048617	10049098	114
chr4	8543204	8543685	48
chr9	105811060	105811541	23
chr11	27311747	27312228	14
chrX	78920622	78921103	14
chr14	63657854	63658334	763
chr17	14948466	14948946	158
chr8	89987718	89988198	64
chr1	38196108	38196587	1149
chr6	166153776	166154255	661
chr1	19453918	19454397	75
chr3	134283101	134283580	14
chr20	45463174	45463653	13
chr12	97057201	97057679	18
chr11	128497084	128497561	272
chr19	55106572	55107049	123
chrX	130304875	130305352	122
chr13	65786335	65786812	25
chr10	9301309	9301786	25
chr14	35897827	35898303	198
chr3	66861752	66862228	53
chr11	40955825	40956301	14
chr1	38196110	38196585	1315
chr6	40085314	40085789	133
chr7	152376397	152376872	100
chr1	172952085	172952560	31
chr6	34900319	34900794	19
chr1	1971866	1972341	11
chr12	123085920	123086394	693
chr12	114761803	114762277	315
chr14	53412533	53413007	54
chr7	128220342	128220816	43
chr1	198640941	198641415	37
chr20	850933	851407	35
chr5	168868995	168869469	29
chr1	2105841	2106315	27
chr8	93863933	93864406	280
chr9	71632161	71632634	33
chr20	51490900	51491372	176
chr11	112065595	112066067	75
chr5	90392243	90392715	28
chrX	7969932	7970404	12
chr12	82759475	82759946	15
chr12	51271002	51271472	389
chr7	92428733	92429203	103
chrX	53417968	53418438	84
chr20	30898372	30898842	58
chr1	159711073	159711543	12
chr8	132911905	132912374	46
chr6	4360849	4361318	38
chr2	105986172	105986641	28
chr15	53131050	53131519	24
chr8	103485645	103486113	79
chr7	73581616	73582084	28
chr2	89656890	89657358	15
chr3	43318634	43319101	89
chr12	27105477	27105944	19
chr19	20786055	20786522	19
chr20	58076280	58076746	234
chr12	2633040	2633506	168
chr12	56093770	56094236	120
chrX	150334976	150335442	46
chr12	83555987	83556453	34
chr16	66224664	66225129	147
chr2	151560379	151560844	28
chr14	50069949	50070414	26
chr20	64278471	64278936	22
chr3	168091623	168092087	150
chrX	153708078	153708542	112
chr5	18041624	18042088	43
chr17	40506217	40506680	517
chr19	15382538	15383001	120
chr9	81879631	81880093	112
chr3	10192206	10192667	508
chr2	3256442	3256903	69
chr1	152168561	152169022	29
chr2	10939304	10939765	11
chr16	48847805	48848265	120
chr6	25299127	25299587	38
chr22	38573032	38573492	32
chr9	38027555	38028015	14
chr16	4427892	4428351	1687
chr4	38046003	38046462	595
chr2	49275681	49276140	84
chr10	13707260	13707719	71
chr20	52335712	52336171	27
chr4	141175122	141175581	27
chr10	14879821	14880280	20
chr4	104111007	104111466	16
chr17	38714516	38714974	4551
chr1	34754159	34754617	280
chrX	34131661	34132119	111
chrX	21635335	21635793	50
chr17	22702688	22703146	38
chr10	54989070	54989527	73
chr13	42504169	42504626	42
chr14	104684247	104684704	35
chr9	117003233	117003690	16
chr17	75429696	75430153	11
chr21	42537087	42537543	1405
chr4	56779712	56780168	845
chr8	118877557	118878013	617
chr7	156221813	156222269	615
chrX	74896342	74896798	282
chr8	70948169	70948625	146
chr8	110745150	110745606	13
chr6	33896133	33896588	227
chr13	28659074	28659529	66
chr8	143204702	143205157	64
chr5	99225729	99226183	926
chr20	55447599	55448053	573
chr6	15916352	15916806	358
chr1	219278720	219279174	161
chr3	141875724	141876178	82
chr3	14885265	14885719	69
chr1	20462124	20462578	13
chr12	21846209	21846662	1295
chr4	25377297	25377750	465
chr3	70564486	70564939	252
chr5	78273129	78273582	82
chr6	157406595	157407048	64
chr1	67760251	67760704	59
chr21	37258387	37258839	41
chr6	166087367	166087819	36
chr3	129673358	129673810	19
chr8	143511576	143512027	108
chr12	32505700	32506151	54
chr6	163458755	163459206	28
chr6	169718935	169719386	16
chr4	55727378	55727829	14
chr5	53028903	53029354	14
chr3	50521421	50521871	47
chr2	204926235	204926685	25
chr1	231954120	231954570	15
chr22	44123882	44124331	319
chr5	99222106	99222555	133
chr11	45398863	45399312	30
chr3	44537320	44537769	30
chr8	110722489	110722938	11
chr11	87776961	87777409	137
chr4	107423774	107424222	35
chr21	20998516	20998963	253
chr2	63544874	63545321	15
chr1	22811697	22812143	670
chr2	105745709	105746155	124
chr8	139646464	139646910	93
chr4	139657963	139658409	43
chr7	36795324	36795769	19
chr2	5953327	5953771	71
chr17	27194144	27194588	24
chr20	20895787	20896231	17
chr4	152810472	152810915	422
chr4	178432828	178433271	17
chr4	94821889	94822332	14
chr17	5888688	5889130	44
chr4	9589961	9590403	13
chr16	72915317	72915758	2101
chr3	157131080	157131521	134
chr6	146965348	146965789	42
chr4	23760852	23761293	26
chr9	75088961	75089402	21
chr9	130655792	130656233	18
chr7	156202023	156202463	752
chr16	49491886	49492326	95
chr1	202964923	202965363	39
chr12	111648256	111648696	28
chr20	22325149	22325589	23
chr5	38561606	38562046	21
chr7	9010194	9010634	20
chr10	80022863	80023302	70
chr21	41678220	41678658	396
chr6	129565653	129566091	74
chrX	120419964	120420402	24
chr12	30441638	30442076	22
chr1	156906947	156907385	13
chr18	22838787	22839225	11
chr7	111715515	111715952	151
chr5	177940595	177941032	47
chrX	75751377	75751814	18
chr3	143424149	143424585	264
chr16	89191123	89191559	23
chr18	9292376	9292811	102
chr10	34092195	34092630	13
chr2	191677497	191677931	203
chr2	30944220	30944654	163
chr13	79566988	79567422	133
chr4	78055900	78056334	33
chr17	57016181	57016614	303
chr1	21819796	21820229	52
chr11	117005992	117006425	35
chr16	17451233	17451665	105
chr2	215660473	215660905	57
chr7	67908028	67908460	49
chr13	33890479	33890911	12
chr14	57156391	57156823	12
chr2	217333036	217333467	34
chr8	132520575	132521006	24
chr20	41732508	41732939	22
chr2	58061682	58062112	273
chr2	207625712	207626142	251
chr8	55359526	55359956	239
chr2	19294071	19294501	161
chr19	896672	897102	46
chr6	163582922	163583352	17
chr7	112939048	112939477	73
chr5	38077834	38078263	51
chr10	45645846	45646275	20
chr11	1841418	1841847	19
chrX	152936916	152937344	910
chr3	5098202	5098630	53
chr1	42675854	42676282	27
chr12	69879526	69879954	14
chr19	14725975	14726402	733
chr4	150318622	150319049	63
chr8	97847803	97848230	61
chr7	158564336	158564762	182
chr11	35112375	35112801	68
chrX	28014274	28014700	32
chr6	158031441	158031867	20
chr9	85918869	85919294	616
chr4	89880930	89881355	110
chr8	138867180	138867605	67
chr3	114690072	114690497	34
chrX	69363556	69363980	383
chr15	37218409	37218833	63
chr5	168946330	168946754	20
chr2	46050981	46051404	398
chr13	42334442	42334865	52
chr4	38904371	38904794	49
chr8	121443828	121444251	41
chr1	11393180	11393603	41
chr10	45438825	45439248	37
chrX	79356982	79357405	31
chr4	138572021	138572444	25
chr1	31704992	31705415	20
chr15	83583619	83584042	13
chr1	209385921	209386343	976
chrX	51558469	51558891	705
chr11	75244661	75245083	260
chr1	47821076	47821498	200
chr6	148116886	148117308	150
chr3	157598207	157598629	29
chr9	21588899	21589321	21
chr1	230126019	230126441	11
chr4	6779743	6780164	570
chr19	51702380	51702801	466
chr1	225390141	225390562	394
chr5	95081601	95082022	28
chr1	152123593	152124014	28
chr3	185213238	185213659	20
chr10	6785503	6785923	383
chr10	70256429	70256849	253
chr2	76767249	76767669	47
chrX	147741768	147742188	12
chr9	18981777	18982197	12
chr2	159263809	159264228	523
chr1	180603176	180603595	250
chr17	66822738	66823157	244
chr11	85857947	85858366	233
chr5	3731374	3731793	55
chr6	142150287	142150706	20
chr7	41660975	41661394	16
chr8	46289912	46290331	15
chr3	5294899	5295318	13
chr17	3003101	3003519	2320
chr1	36081378	36081796	113
chr15	97627145	97627563	82
chr10	105236919	105237337	40
chr10	76128296	76128714	33
chr19	33676559	33676977	12
chr13	28932339	28932756	667
chr9	31325639	31326056	394
chr9	31325640	31326057	338
chr3	143184050	143184467	142
chr20	23086405	23086822	138
chrX	133153255	133153672	125
chr1	228548199	228548616	102
chr7	42974535	42974952	38
chr1	33584729	33585146	32
chr2	168701510	168701927	22
chr10	69973427	69973843	323
chr11	18603238	18603654	87
chr15	57741966	57742382	68
chr2	17882083	17882499	58
chr9	126609432	126609848	30
chr2	109637809	109638225	30
chrX	69567763	69568179	29
chrX	108160295	108160711	28
chr8	117898540	117898956	22
chr11	36138943	36139359	17
chr13	98619664	98620080	14
chr20	20128176	20128591	345
chr1	176268458	176268873	252
chr7	100682121	100682536	89
chr12	4960388	4960803	40
chr6	130686906	130687321	18
chr22	46982702	46983117	13
chr2	25469720	25470134	347
chr3	59727934	59728348	289
chr17	75560349	75560763	260
chr5	143586205	143586619	69
chr13	65757769	65758183	40
chr5	94110390	94110804	15
chr5	174986969	174987383	14
chr1	35242061	35242475	11
chr6	34333887	34334300	209
chr7	74312863	74313276	94
chr14	97643122	97643535	84
chr2	75043802	75044215	81
chr20	8344898	8345311	50
chr2	2010328	2010741	47
chr4	14685454	14685867	13
chrX	101398591	101399003	357
chr17	32317159	32317571	90
chr6	16730648	16731060	77
chr1	169367332	169367744	75
chr12	10362357	10362769	61
chr5	170202223	170202635	60
chr8	105390781	105391193	33
chr10	115998834	115999246	22
chr6	40340261	40340673	20
chrX	45200669	45201081	17
chr2	39146665	39147076	499
chr1	154993084	154993495	217
chr22	42211267	42211678	64
chr11	111074398	111074809	50
chr13	79937988	79938399	42
chr1	58222525	58222936	20
chr6	151411017	151411427	821
chr3	35144512	35144922	176
chr10	109382589	109382999	138
chr1	110435330	110435740	114
chr6	25659793	25660203	57
chr16	78405711	78406121	41
chr20	16711859	16712269	29
chr4	5365375	5365785	23
chr1	59403440	59403850	20
chr13	41449833	41450243	19
chr22	23601153	23601563	19
chr6	17542249	17542659	18
chr1	213985120	213985529	806
chrX	78660023	78660432	498
chr11	78811918	78812327	448
chr13	97704393	97704802	327
chr10	77618603	77619012	230
chr6	3651659	3652068	83
chr12	97326031	97326440	47
chr11	100025092	100025501	42
chr2	179843543	179843952	31
chr7	69780922	69781331	14
chr14	88506771	88507180	13
chr2	115290910	115291318	1976
chr22	25048405	25048813	273
chr6	170275064	170275472	183
chrX	48893075	48893483	170
chr3	30155568	30155976	153
chr3	124285457	124285865	131
chr7	141490291	141490699	123
chr6	16185746	16186154	60
chrX	118590224	118590632	44
chr1	41973375	41973783	34
chr2	149355894	149356302	28
chr1	100187830	100188238	27
chr13	61221172	61221580	26
chr13	95150749	95151157	14
chr10	114380063	114380471	12
chr1	192463855	192464263	11
chr17	27978039	27978446	375
chr4	7251627	7252034	352
chr2	210285143	210285550	227
chrX	78759058	78759465	211
chr11	132513951	132514358	160
chr22	18032523	18032930	132
chr15	84721159	84721566	118
chr18	36644497	36644904	101
chr9	37395009	37395416	96
chr1	86306389	86306796	45
chr4	53232268	53232675	36
chr12	2061277	2061684	34
chr3	138411084	138411491	25
chr5	6964335	6964742	23
chr12	100736534	100736941	22
chr8	433882	434289	20
chr17	27620154	27620561	19
chr2	201778277	201778684	17
chr7	51773038	51773445	12
chr9	135001817	135002223	400
chr7	95587409	95587815	347
chr2	130048360	130048766	249
chr12	2774419	2774825	248
chr3	61315846	61316252	233
chr16	56452249	56452655	207
chr2	130439219	130439625	192
chr5	118569378	118569784	147
chr2	72427890	72428296	139
chr2	130681899	130682305	135
chr17	34025034	34025440	109
chr7	4249610	4250016	98
chr16	11639702	11640108	86
chr15	43203132	43203538	61
chr10	115559164	115559570	34
chr19	24256255	24256661	33
chr4	43981119	43981525	31
chr8	87511214	87511620	26
chr12	53454970	53455376	25
chr10	60792005	60792411	25
chr12	124803210	124803616	23
chr9	7300342	7300748	22
chr4	36153242	36153648	19
chr22	45421051	45421456	986
chr4	102348773	102349178	536
chr5	35655111	35655516	337
chr9	98673899	98674304	264
chr8	116591961	116592366	196
chr11	40770562	40770967	138
chr19	15672732	15673137	115
chr9	89400277	89400682	51
chr5	149024035	149024440	38
chr13	19383517	19383922	36
chr8	603818	604223	33
chr12	54615455	54615860	24
chr18	68483173	68483578	11
chr5	32506077	32506481	1790
chr10	97785912	97786316	1195
chr2	115290911	115291315	951
chr1	213985121	213985525	797
chr4	185652144	185652548	243
chr6	101229066	101229470	243
chr6	43913810	43914214	230
chr7	32377537	32377941	44
chr11	101430332	101430736	41
chr17	48762036	48762440	30
chrX	75445503	75445907	25
chr9	83219816	83220220	18
chr2	226055969	226056373	16
chr11	43568556	43568960	14
chr20	49940436	49940840	11
chr5	178341344	178341747	1632
chr8	6879302	6879705	335
chr9	36508673	36509076	146
chr6	8132767	8133170	80
chr4	53944495	53944898	70
chr3	78638892	78639295	57
chr6	66605186	66605589	57
chr6	82380048	82380451	45
chr20	16142628	16143031	36
chr22	17315096	17315499	29
chr17	45626162	45626565	23
chr1	91085254	91085657	23
chr19	29865127	29865530	19
chr8	82410512	82410915	18
chr3	145093971	145094374	17
chr5	133469411	133469814	13
chr10	52240234	52240637	11
chr12	2842901	2843303	514
chr17	76911953	76912355	359
chr1	175682682	175683084	215
chr5	15384799	15385201	199
chr4	54553866	54554268	183
chr9	121721441	121721843	159
chr10	126161441	126161843	64
chr16	26140742	26141144	53
chr4	123356556	123356958	25
chr9	116880556	116880958	24
chr2	38021212	38021614	24
chr2	125314451	125314853	19
chr2	62216668	62217070	18
chr10	2011844	2012245	741
chr2	52093232	52093633	331
chr17	72300965	72301366	202
chr4	82152269	82152670	174
chr5	171791293	171791694	154
chr12	15132131	15132532	145
chr15	75047539	75047940	50
chr4	16993757	16994158	37
chr17	77620827	77621228	23
chr7	78241424	78241825	18
chr3	70883988	70884389	11
chr17	73164380	73164780	670
chr3	178750630	178751030	451
chr17	42522527	42522927	162
chr11	129424746	129425146	127
chr2	64143219	64143619	122
chr10	128770099	128770499	100
chrX	31722606	31723006	82
chr2	204288686	204289086	78
chr5	137745593	137745993	67
chr11	120086239	120086639	23
chr11	9019281	9019681	19
chr15	70348669	70349069	17
chr14	45409196	45409596	15
chr9	25574933	25575333	15
chr2	240868151	240868551	13
chrX	55777600	55778000	13
chr10	35554611	35555011	12
chr2	66007221	66007621	12
chr14	58705290	58705690	11
chr2	66468276	66468676	11
chr9	21130708	21131107	732
chr17	1967580	1967979	510
chr3	141457787	141458186	265
chr9	2965992	2966391	240
chr5	172840918	172841317	195
chr22	41222916	41223315	125
chr11	130933244	130933643	105
chr12	119095309	119095708	96
chr10	120041982	120042381	67
chr7	3974284	3974683	61
chr5	6411413	6411812	42
chr5	147786449	147786848	40
chr7	150620905	150621304	32
chr6	128574096	128574495	25
chr11	79844911	79845310	22
chr17	78198849	78199248	21
chr20	28771721	28772120	19
chr15	57461186	57461585	16
chr2	220707998	220708397	13
chr2	40044150	40044549	13
chr13	101046487	101046886	11
chr5	158727905	158728303	1543
chr13	92461632	92462030	683
chr19	37698531	37698929	516
chr5	174120369	174120767	222
chr6	37693555	37693953	176
chr10	47411597	47411995	167
chr2	141189121	141189519	134
chr10	43711651	43712049	119
chr3	47442035	47442433	88
chr19	56253421	56253819	87
chr1	79115354	79115752	83
chr1	212967274	212967672	81
chr1	237093158	237093556	65
chr4	14223795	14224193	60
chr20	19821565	19821963	57
chr8	99320632	99321030	43
chr1	145719465	145719863	40
chr10	25762043	25762441	37
chr2	140618563	140618961	31
chr1	69583500	69583898	22
chr5	86550888	86551286	21
chr18	23244088	23244486	17
chr10	115711535	115711933	17
chr1	21647487	21647885	17
chr12	79113752	79114150	16
chr5	76296927	76297325	12
chr7	112053593	112053991	12
chr8	69665710	69666107	24052
chr2	110791533	110791930	265
chr5	140055245	140055642	228
chr5	62086165	62086562	190
chr22	38206690	38207087	189
chr13	32856811	32857208	188
chr5	112492256	112492653	163
chr22	20216110	20216507	157
chr15	51302161	51302558	133
chr8	63747417	63747814	129
chr7	95961332	95961729	116
chr1	45568515	45568912	94
chr8	129386812	129387209	77
chr1	35139920	35140317	54
chr17	21726956	21727353	52
chrX	68870255	68870652	48
chr10	89466462	89466859	46
chrX	138990878	138991275	38
chr1	201370666	201371063	38
chr12	67753740	67754137	37
chr7	48581432	48581829	30
chr16	2745498	2745895	26
chr5	30828965	30829362	20
chr20	53442859	53443256	19
chrX	139037057	139037454	19
chr5	11491737	11492134	19
chr17	79876973	79877370	15
chrX	20520616	20521013	14
chr4	184500426	184500823	13
chr2	199998071	199998468	12
chrX	34203626	34204023	12
chr8	87260487	87260884	12
chr16	81122041	81122437	527
chr17	53314441	53314837	517
chrX	68158436	68158832	352
chr2	196322304	196322700	102
chr4	152187920	152188316	88
chr13	28570181	28570577	78
chr7	156927999	156928395	69
chr19	29522551	29522947	67
chrX	69386198	69386594	58
chr2	120589992	120590388	56
chr11	34182552	34182948	53
chr9	14265272	14265668	38
chr10	121998971	121999367	36
chr20	33863498	33863894	34
chr11	107598218	107598614	33
chr12	66782646	66783042	31
chr5	86769780	86770176	25
chr1	242599005	242599401	23
chr13	78578624	78579020	20
chr11	50652183	50652579	19
chr3	28227190	28227586	14
chr2	6935385	6935781	14
chr13	76882299	76882695	12
chr10	43678219	43678615	11
chr17	33152061	33152456	3183
chr17	33152062	33152457	2109
chr8	24671320	24671715	684
chr5	2346673	2347068	677
chr9	130881972	130882367	595
chr2	141785703	141786098	371
chr20	52158929	52159324	367
chr1	228510542	228510937	336
chr16	81772798	81773193	235
chrX	144744448	144744843	227
chr7	134453894	134454289	128
chr3	36097208	36097603	102
chr2	227722145	227722540	95
chr8	105669793	105670188	94
chr10	89824876	89825271	65
chr4	146964373	146964768	63
chr7	57641501	57641896	55
chrX	82738455	82738850	43
chr2	145156277	145156672	29
chr14	92208260	92208655	26
chr1	62473907	62474302	24
chr18	36503505	36503900	22
chr4	144656870	144657265	22
chr10	14654553	14654948	21
chr6	101930866	101931261	18
chr5	118827577	118827972	17
chr1	6421334	6421729	12
chr12	28622044	28622439	11
chr1	147797009	147797404	11
chr9	130881974	130882368	534
chr2	152013489	152013883	469
chr4	32029987	32030381	369
chr12	57536495	57536889	365
chr1	204311047	204311441	193
chr7	139712040	139712434	156
chr3	86730840	86731234	108
chr9	93258247	93258641	93
chr16	65978301	65978695	88
chr5	69553445	69553839	87
chr2	86336142	86336536	73
chr16	35990542	35990936	71
chr16	80575183	80575577	62
chr8	102621863	102622257	52
chr3	173003579	173003973	49
chr12	74665114	74665508	46
chr10	128418329	128418723	33
chr5	76816958	76817352	32
chr10	30850135	30850529	32
chr6	6019436	6019830	26
chr4	133605749	133606143	25
chr2	180934398	180934792	21
chr7	128062034	128062428	20
chr5	29894694	29895088	16
chr11	76888858	76889252	14
chr4	182453679	182454073	14
chr10	10792252	10792646	12
chr7	156255759	156256153	11
chr1	212486147	212486540	1675
chr7	152860286	152860679	507
chr19	10338865	10339258	428
chr11	103988506	103988899	417
chr3	153161561	153161954	237
chr7	158547820	158548213	228
chr16	53541313	53541706	220
chr12	1584072	1584465	214
chr8	82405030	82405423	201
chr1	22318468	22318861	189
chr5	120199784	120200177	176
chr3	150014606	150014999	173
chr14	48101267	48101660	171
chr16	54205408	54205801	135
chr6	117672713	117673106	123
chr6	139880158	139880551	111
chr12	64544461	64544854	108
chr7	149205900	149206293	103
chr11	114772607	114773000	96
chr11	114719335	114719728	93
chr11	29179646	29180039	78
chr16	13920080	13920473	72
chr22	38458879	38459272	70
chr9	129679502	129679895	66
chr1	205013065	205013458	63
chr8	104979173	104979566	59
chr7	99435707	99436100	48
chr3	54961369	54961762	45
chr3	193853569	193853962	43
chrX	115031995	115032388	43
chr11	57370951	57371344	32
chr17	14669115	14669508	32
chr6	139166121	139166514	29
chr9	22257038	22257431	27
chr14	74964000	74964393	24
chrX	130722504	130722897	23
chr10	76626618	76627011	23
chr11	83373438	83373831	18
chr3	187311393	187311786	18
chr2	225587587	225587980	17
chr7	19143525	19143918	17
chr11	62988042	62988435	15
chr16	79454132	79454525	15
chr3	6822669	6823062	15
chr14	74204692	74205085	14
chr21	41508841	41509234	14
chr7	29930748	29931141	14
chr2	41743832	41744225	13
chr9	96713417	96713810	12
chr1	19341363	19341756	12
chr8	5117464	5117857	11
chr16	56152769	56153161	845
chr3	143290969	143291361	667
chr9	133201886	133202278	664
chr1	202967617	202968009	565
chr9	3983102	3983494	552
chr1	202967618	202968010	532
chr1	54841175	54841567	406
chr10	7587490	7587882	344
chr10	66097625	66098017	332
chr5	180780416	180780808	249
chr8	10396679	10397071	186
chr12	125740293	125740685	163
chr1	61075442	61075834	158
chr19	54660504	54660896	129
chr6	16486668	16487060	121
chr10	113436886	113437278	120
chrX	66027225	66027617	109
chr9	94698250	94698642	103
chr16	83038966	83039358	67
chr11	44917317	44917709	46
chr16	3968779	3969171	42
chr9	99635391	99635783	39
chr1	180020297	180020689	38
chr14	33602203	33602595	31
chr3	7732586	7732978	29
chr1	209714547	209714939	28
chr15	61036455	61036847	28
chr18	31396994	31397386	24
chr13	25695759	25696151	20
chr20	36998785	36999177	14
chr3	40504792	40505184	13
chrX	56680263	56680655	13
chr2	23663233	23663625	11
chr16	28162929	28163320	1215
chr11	103998384	103998775	836
chr11	11250638	11251029	432
chr11	44608510	44608901	278
chr5	96416423	96416814	184
chr3	178026176	178026567	175
chrX	66127298	66127689	166
chr16	20268597	20268988	149
chr1	244200723	244201114	144
chr2	136242767	136243158	140
chr11	114916559	114916950	114
chr5	166755627	166756018	96
chr12	94220063	94220454	80
chr18	1200030	1200421	77
chr5	145782802	145783193	56
chr6	120618956	120619347	44
chr8	6361896	6362287	43
chr6	164729425	164729816	39
chr20	13266423	13266814	30
chr2	15489453	15489844	28
chr8	70379282	70379673	27
chr1	33340039	33340430	23
chr2	220646029	220646420	18
chr3	40142814	40143205	17
chr3	67227714	67228105	17
chr2	3960513	3960904	17
chrX	28750009	28750400	13
chr4	55086058	55086449	13
chr7	62612896	62613287	13
chr1	55465799	55466190	13
chr6	99606518	99606908	642
chr13	50595172	50595562	639
chr14	81438297	81438687	450
chr2	239489426	239489816	370
chr13	51786089	51786479	253
chr1	24936265	24936655	253
chr8	21732685	21733075	222
chr17	50226953	50227343	206
chr16	11052458	11052848	196
chr11	121237482	121237872	176
chr7	120792235	120792625	175
chr9	90810149	90810539	172
chr1	231187565	231187955	172
chr1	231828397	231828787	153
chr11	111318656	111319046	100
chr13	32824599	32824989	76
chr17	5864724	5865114	73
chr21	29555147	29555537	68
chr11	55933490	55933880	67
chr11	94023973	94024363	65
chr10	37246993	37247383	63
chr5	34650935	34651325	57
chr1	187960582	187960972	52
chr10	24221470	24221860	46
chr22	17419039	17419429	43
chr15	42064731	42065121	41
chr13	45893249	45893639	35
chr3	48597981	48598371	35
chr10	28999957	29000347	25
chr1	238059435	238059825	24
chr16	77066731	77067121	24
chr3	26926335	26926725	21
chr6	39565041	39565431	21
chr11	103822459	103822849	20
chr4	24191959	24192349	20
chr1	201748286	201748676	19
chr10	78894334	78894724	19
chr15	52178137	52178527	18
chr1	88056867	88057257	18
chr12	74273706	74274096	16
chr4	163584864	163585254	16
chr5	81336088	81336478	16
chr11	31769388	31769778	14
chr14	78975786	78976176	14
chr18	58958808	58959198	14
chr6	5427869	5428259	14
chr2	194828182	194828572	13
chr12	29163760	29164150	13
chr17	27355086	27355476	13
chr13	88106025	88106415	11
chr22	25401126	25401516	11
chr8	114145665	114146055	11
chr8	69665712	69666101	9156
chr2	127015724	127016113	2096
chr5	135871140	135871529	475
chr5	172832507	172832896	468
chr17	81316379	81316768	456
chr1	221783525	221783914	411
chr1	208560231	208560620	391
chr13	45756158	45756547	323
chr10	114962758	114963147	320
chr20	6043321	6043710	287
chr12	97046533	97046922	274
chr12	4270537	4270926	244
chr6	148739866	148740255	229
chrX	9055257	9055646	220
chr2	56929139	56929528	133
chr19	38473383	38473772	132
chr7	80876766	80877155	131
chr9	124048030	124048419	79
chr4	151880134	151880523	76
chrX	40936257	40936646	61
chr21	45468123	45468512	43
chrX	93962468	93962857	41
chr1	223020551	223020940	39
chr17	18064244	18064633	35
chr2	176738141	176738530	35
chr16	33605643	33606032	33
chr3	43177110	43177499	31
chr12	19884492	19884881	30
chr16	55120248	55120637	27
chr1	167609568	167609957	24
chr4	7584683	7585072	19
chr6	20850679	20851068	19
chr8	56640315	56640704	19
chr12	116962641	116963030	17
chr3	68796880	68797269	15
chr7	32143221	32143610	15
chr8	106781838	106782227	14
chr2	141486367	141486756	12
chr5	109072671	109073060	11
chr2	134082467	134082856	11
chr1	112625380	112625769	11
chr20	31858070	31858458	1441
chr1	16168816	16169204	978
chr17	29671929	29672317	836
chr6	107611922	107612310	636
chr2	67331139	67331527	404
chr2	178480900	178481288	332
chr20	39904245	39904633	323
chr2	74367946	74368334	236
chr3	16034614	16035002	171
chr2	95301777	95302165	171
chr12	44306147	44306535	153
chr12	96143809	96144197	134
chr11	50565041	50565429	133
chr9	135664084	135664472	124
chr9	111041742	111042130	106
chrX	78302413	78302801	90
chr17	35931702	35932090	88
chr16	57012522	57012910	87
chr1	9999758	10000146	81
chr12	97539339	97539727	76
chr1	217451605	217451993	75
chr3	41629075	41629463	73
chr19	19041290	19041678	59
chr2	87486473	87486861	48
chr12	2301837	2302225	47
chr20	51451694	51452082	46
chr12	132562091	132562479	45
chr12	129687621	129688009	39
chr6	51968054	51968442	33
chr6	95392899	95393287	33
chr8	131892536	131892924	29
chr8	132248485	132248873	28
chr2	116651916	116652304	28
chr14	55712344	55712732	24
chr7	73341983	73342371	24
chr11	61461031	61461419	22
chr9	99989025	99989413	17
chr19	55956755	55957143	13
chr3	156318555	156318943	11
chr6	150371407	150371794	4448
chr10	101825151	101825538	1181
chr4	95011361	95011748	962
chr16	48525360	48525747	818
chr16	48525359	48525746	722
chr10	26493844	26494231	672
chr17	15042682	15043069	573
chr14	68938652	68939039	565
chr2	239489427	239489814	541
chr2	54877924	54878311	471
chr11	11250639	11251026	401
chr11	78740490	78740877	369
chr11	70954412	70954799	346
chr12	51403302	51403689	316
chr20	63316624	63317011	215
chr16	48824328	48824715	207
chr2	95301779	95302166	189
chr1	208013282	208013669	163
chr9	133996753	133997140	132
chr20	18889205	18889592	128
chr3	132509448	132509835	92
chr12	54452661	54453048	88
chr6	139697271	139697658	79
chr2	207495064	207495451	75
chr3	177408598	177408985	67
chr7	8363561	8363948	61
chr13	36050575	36050962	60
chr5	164172344	164172731	54
chr18	10536813	10537200	45
chr7	144429153	144429540	43
chr8	49062502	49062889	36
chr13	104133039	104133426	34
chr8	63010750	63011137	31
chr1	239034318	239034705	25
chr3	53806634	53807021	23
chr5	133141935	133142322	22
chr14	32142341	32142728	20
chr20	19839957	19840344	20
chr17	55715690	55716077	19
chr17	79801005	79801392	19
chr8	61326163	61326550	17
chr16	70885856	70886243	15
chr6	43357710	43358097	13
chr10	29200365	29200752	12
chr12	112439529	112439916	11
chr10	43307157	43307544	11
chr6	135650276	135650662	1920
chr14	100720842	100721228	1293
chr2	108154570	108154956	791
chr3	122915673	122916059	564
chr13	94805197	94805583	499
chr4	144378692	144379078	373
chr17	79670729	79671115	358
chr10	48479982	48480368	326
chr2	61184931	61185317	303
chr4	45742581	45742967	269
chr12	117469158	117469544	258
chr5	175521343	175521729	228
chr19	23203623	23204009	176
chr20	24825031	24825417	134
chr8	112246840	112247226	133
chrX	150088787	150089173	107
chr3	17283234	17283620	95
[truncated: 17,510 more rows]

## Sheet: Sample 4-Replicate 2
Sample 4-Replicate 2
chromosome	Left breakpoint	Right breakpoint	Estimated Depth
chr1	122095076	122106943	11
chr2	151588502	151600260	12
chr4	37654227	37665834	58
chr19	47945653	47956728	51
chr19	50122145	50133134	32
chr7	133007890	133018124	45
chr13	110549989	110559297	173
chr17	13563914	13573018	35
chr8	130976932	130985750	68
chr14	51537771	51546437	32
chr3	68456712	68464178	17
chrX	37069981	37077267	18
chr8	12657599	12664739	54
chr12	79808628	79815204	11
chr3	86186288	86192600	17
chr10	23232850	23239136	22
chr4	49287919	49294200	53
chr1	209477947	209484013	42
chr19	50116794	50122459	39
chrX	62730002	62735602	17
chr3	71548989	71554275	15
chr3	90979657	90984878	14
chr11	35314724	35319672	161
chr7	16661410	16665627	39
chr3	74989163	74993281	79
chr10	30539063	30542404	252
chr8	27573787	27577078	36
chr11	96170478	96173639	92
chr3	87636451	87639499	53
chr6	153425850	153428877	20
chrX	143858432	143861411	16
chr2	88218342	88221310	165
chr3	20152750	20155713	69
chr3	43581221	43584175	18
chr6	169126332	169129260	17
chr9	15741153	15744036	24
chr18	30007508	30010380	59
chr10	85743202	85745897	19
chr5	155036753	155039298	50
chr7	72407144	72409674	106
chr17	26570917	26573426	11
chr6	3575895	3578377	59
chr18	60998390	61000793	72
chr5	63345585	63347955	22
chr1	175071480	175073822	31
chr22	31125930	31128248	23
chr17	46691615	46693778	92
chr13	81665948	81668094	37
chr5	31498010	31500141	63
chr8	67297157	67299267	152
chr1	59985680	59987747	265
chr7	6409473	6411529	105
chr14	95476170	95478204	87
chr17	72037903	72039921	165
chr3	105925430	105927368	26
chr5	146559287	146561192	204
chr5	166859842	166861739	43
chr10	123670753	123672597	46
chr20	19758704	19760522	159
chr1	166964463	166966281	54
chr12	94561833	94563649	322
chr12	16093631	16095430	108
chr18	2679538	2681311	11
chr11	57267358	57269120	88
chr7	66754291	66756030	16
chr2	30497544	30499236	19
chr9	39533661	39535311	17
chr11	126841460	126843096	1297
chr13	48621537	48623160	78
chr3	16972386	16974001	67
chr3	87107058	87108673	62
chr3	16972387	16973996	77
chr2	4958370	4959979	57
chr5	116883246	116884843	76
chr12	30927800	30929379	19
chr3	197146408	197147978	18
chr3	65292723	65294274	40
chr3	21686505	21688054	43
chr2	43610677	43612212	12
chr2	71879262	71880747	117
chr2	1369656	1371141	40
chr11	61271450	61272921	45
chr2	141869200	141870641	22
chr9	6713536	6714952	146
chr10	47372998	47374409	534
chr10	47372999	47374410	255
chr2	98488218	98489605	159
chr12	50053337	50054716	114
chr19	39757016	39758368	90
chr20	46675644	46676996	18
chr2	10207087	10208436	96
chr6	169127505	169128836	12
chr21	41810786	41812094	45
chr6	7018111	7019408	41
chr8	132722434	132723722	105
chr8	106271230	106272509	277
chr14	64840113	64841391	47
chr1	110897726	110898995	103
chr8	14659288	14660523	116
chr9	128388630	128389862	221
chr17	66471391	66472610	158
chr19	41598629	41599835	21
chrX	21858946	21860148	18
chr17	40505595	40506792	61
chr6	133109079	133110275	92
chr14	92492830	92494017	174
chr7	133253351	133254528	57
chr2	126297209	126298379	140
chr2	234564032	234565182	43
chr8	28274499	28275648	451
chr2	19471655	19472790	83
chr15	97619291	97620424	121
chr6	167469234	167470361	68
chr17	5719226	5720352	61
chr8	26651282	26652408	26
chr1	161390721	161391846	40
chr2	60481301	60482425	53
chr6	14434827	14435941	58
chr5	138665558	138666668	82
chr7	66248656	66249766	36
chr9	27699860	27700966	62
chr1	193388232	193389334	64
chr11	114251112	114252206	35
chr9	32736694	32737787	175
chr17	58596298	58597390	125
chr3	66454586	66455677	166
chr19	30392156	30393245	292
chr12	103527733	103528819	210
chr13	88205967	88207051	26
chr6	138770711	138771792	90
chr14	75729261	75730330	248
chr9	108185827	108186872	34
chr1	26425014	26426049	700
chr9	94861008	94862038	250
chr6	162881435	162882461	16
chr15	49971957	49972980	15
chr9	132753584	132754602	87
chr6	56392847	56393865	24
chr19	56642288	56643305	13
chr11	61420037	61421032	37
chr2	215174863	215175854	34
chr17	1205423	1206413	361
chr15	24030682	24031666	12
chr3	153001927	153002903	26
chr20	12334520	12335496	19
chrX	66009496	66010469	24
chr18	46351631	46352602	223
chr12	109692777	109693748	16
chr6	67674133	67675098	54
chr1	110101602	110102565	57
chr3	46829901	46830852	428
chr6	5510368	5511311	230
chr9	85278989	85279931	228
chr10	42938538	42939480	81
chr2	59837577	59838516	323
chr6	5510369	5511308	188
chr1	9316395	9317324	288
chr1	31105479	31106407	333
chr13	22132517	22133443	36
chrX	43647102	43648028	18
chrX	64190334	64191256	255
chr15	34885741	34886662	66
chr2	145684620	145685539	17
chr12	93907250	93908162	307
chr3	182568361	182569270	177
chr2	60208847	60209756	111
chr9	20110903	20111809	51
chr21	46266637	46267537	471
chr5	165067961	165068861	116
chr6	18853726	18854625	94
chrX	146236034	146236923	16
chr5	116724411	116725290	112
chr19	17520297	17521176	26
chr11	61271927	61272805	15
chrX	101411180	101412055	13
chr6	62252179	62253054	11
chr5	135056546	135057420	792
chr6	63576577	63577451	37
chr5	135056547	135057416	850
chr20	8882004	8882867	189
chr11	83060982	83061843	11
chr1	197485896	197486753	12
chr15	41434396	41435248	26
chr2	174081168	174082019	33
chr2	16194567	16195413	61
chr2	238540003	238540849	43
chr20	1140847	1141689	45
chr12	901730	902565	234
chr3	36936533	36937362	857
chr7	153255203	153256028	31
chr20	44919417	44920240	255
chr20	44919419	44920241	380
chr7	133777798	133778619	13
chr4	114886783	114887602	26
chr8	10992800	10993613	47
chr2	41755756	41756561	36
chr5	173793174	173793975	198
chr5	141038842	141039642	195
chr19	42600113	42600912	70
chr18	53655533	53656332	22
chr20	12201291	12202089	27
chrX	77196606	77197402	135
chr6	43859524	43860318	17
chr18	71575386	71576178	18
chr9	138172585	138173374	322
chr11	84249741	84250530	68
chr8	65925946	65926732	109
chr5	125290840	125291620	1450
chr11	12199368	12200147	368
chr2	196988027	196988805	26
chr11	19615101	19615879	12
chr3	27931225	27932001	65
chr7	121217570	121218346	19
chr18	50632481	50633257	18
chr11	43991135	43991910	415
chr15	52849185	52849960	388
chr11	7939064	7939839	14
chr6	51806836	51807609	16
chr1	167531151	167531923	66
chr3	10755744	10756514	86
chr12	26226441	26227209	372
chr4	42707112	42707879	13
chr1	187736336	187737101	252
chrX	120566203	120566965	431
chr4	172119189	172119951	278
chr8	50561584	50562346	42
chr3	105326470	105327231	162
chr5	158526268	158527029	62
chr10	17158822	17159583	15
chr12	5711581	5712341	37
chr2	80910079	80910839	26
chr1	41646806	41647565	43
chr19	16470674	16471431	545
chr9	117621546	117622303	23
chr13	90132846	90133603	17
chr16	86199036	86199792	333
chr6	45327723	45328479	23
chr3	188165885	188166640	148
chr4	137379899	137380653	64
chr13	69676197	69676950	67
chr5	81472759	81473511	47
chr5	154827477	154828228	123
chr5	156589074	156589823	121
chr20	38812356	38813105	119
chr13	77888973	77889721	43
chr18	40536882	40537627	396
chr20	33046292	33047037	19
chr8	8685773	8686517	11
chr4	65811465	65812208	128
chr9	117094434	117095175	400
chr16	80415944	80416685	20
chr1	237773195	237773936	14
chr1	71235816	71236556	215
chr2	42851224	42851963	135
chr4	116018017	116018754	77
chrX	143760892	143761628	42
chr1	163266862	163267598	15
chr9	28261143	28261879	26
chr10	88952793	88953528	565
chr19	31507608	31508343	95
chr3	123961746	123962480	38
chr1	198157691	198158424	89
chr17	34680813	34681546	14
chr6	135605884	135606616	80
chr4	38384864	38385595	479
chr3	49249484	49250215	11
chr8	78647080	78647808	22
chr19	13060331	13061057	380
chr15	23588987	23589713	357
chr13	108507870	108508595	40
chr2	116582630	116583354	41
chr1	162038775	162039499	17
chr4	133953630	133954354	27
chr1	7247804	7248527	1165
chr1	225377130	225377853	26
chr2	164570404	164571126	230
chr19	39689196	39689918	86
chr15	96558324	96559044	112
chr9	109085401	109086121	32
chr17	13565199	13565918	270
chr4	134090392	134091111	13
chr7	156049512	156050230	124
chr3	115240817	115241535	22
chr10	44580763	44581480	117
chr17	54169428	54170145	83
chr3	159629731	159630447	199
chr10	75287651	75288367	120
chr2	162273459	162274174	26
chr3	5212282	5212996	541
chr10	843833	844547	76
chr18	33823532	33824246	48
chr12	52989088	52989800	52
chr10	80825076	80825786	152
chr5	153029205	153029915	17
chr2	207733145	207733855	12
chr2	176641269	176641978	22
chr2	18282814	18283522	95
chrX	41173588	41174296	21
chr12	27457440	27458147	929
chr7	40677315	40678022	28
chr9	90833107	90833814	22
chr2	207661730	207662436	86
chr2	177653668	177654374	71
chr12	65511977	65512682	129
chr9	4299368	4300072	670
chr5	58929929	58930633	357
chr7	101891324	101892028	60
chr20	49387310	49388014	39
chr2	231730246	231730950	19
chr16	89861880	89862583	232
chr10	45226909	45227612	96
chr20	53984399	53985101	1341
chrX	85928272	85928974	46
chrX	119174293	119174994	70
chr21	37545584	37546284	272
chr22	39256560	39257260	39
chr12	41731496	41732196	16
chr12	58762276	58762975	43
chr3	196178003	196178701	126
chr20	1305172	1305869	12
chr7	108403363	108404059	64
chr21	43731173	43731868	204
chr12	51341651	51342346	107
chr12	1757221	1757915	577
chr12	1757220	1757914	543
chr9	128444116	128444810	196
chr20	44306346	44307040	191
chr1	201426317	201427011	772
chr21	43731175	43731867	266
chr17	42423180	42423872	162
chr14	20363144	20363834	209
chr1	221836349	221837039	39
chr6	35152741	35153430	97
chr5	59035695	59036384	75
chr3	17136621	17137309	218
chrX	143350474	143351162	108
chr16	7813972	7814660	54
chr4	143938106	143938793	199
chr17	46169956	46170643	67
chr16	5111047	5111734	50
chr12	53280036	53280723	48
chr18	24223090	24223777	19
chr1	42276708	42277394	69
chr7	71665263	71665948	371
chrX	151927062	151927747	297
chr5	161164743	161165427	184
chr16	55919923	55920605	720
chr21	20178617	20179299	56
chr1	34615629	34616308	54
chr9	9352865	9353543	19
chr8	116703448	116704125	756
chr9	92968671	92969348	281
chr7	147680349	147681026	56
chr1	207033243	207033920	85
chr6	98604123	98604799	77
chr22	17149592	17150268	24
chr2	144696466	144697142	11
chr18	54637077	54637751	77
chrX	85111796	85112470	31
chr4	7802537	7803210	1218
chr14	64949407	64950079	1309
chr20	56508624	56509294	98
chr8	37959073	37959742	32
chr16	73568546	73569213	713
chr14	54512184	54512851	36
chr9	5869198	5869865	17
chr5	23168338	23169005	11
chr6	137356900	137357566	157
chr14	64949409	64950074	1700
chr4	61032520	61033185	59
chr12	118049800	118050464	225
chr10	121870835	121871499	146
chr1	157432228	157432892	302
chr4	107763665	107764328	156
chr17	19022229	19022891	404
chr12	132397769	132398431	34
chr18	31257793	31258455	21
chr4	54000893	54001554	319
chr20	50427932	50428593	106
chr4	56511603	56512264	28
chr14	101689183	101689844	18
chr4	89977979	89978639	139
chr4	17153597	17154257	52
chr5	147191275	147191934	44
chr9	132798481	132799139	117
chr5	306975	307633	24
chr4	73223165	73223823	19
chr1	228373842	228374500	14
chr14	104751926	104752583	427
chr17	78524865	78525522	137
chr1	210528353	210529010	11
chr12	3306801	3307457	43
chr15	45101648	45102302	718
chr1	62248256	62248910	550
chr6	154998559	154999213	42
chr9	93963913	93964566	25
chr6	29632821	29633473	67
chr6	37134045	37134696	394
chr8	3126334	3126985	116
chr5	139416701	139417352	23
chr1	51982426	51983076	74
chr20	7305459	7306108	374
chr15	31508248	31508897	42
chr11	60996054	60996703	13
chr1	62248257	62248903	836
chr1	246247707	246248352	165
chr7	151006993	151007637	530
chrX	15436165	15436809	485
chr8	132762411	132763055	38
chr9	72354314	72354958	16
chr1	192694699	192695342	547
chr3	54554048	54554691	15
chr18	33876919	33877561	83
chr1	192694701	192695343	490
chr16	6685832	6686473	109
chr17	32851456	32852097	85
chr13	81059320	81059961	35
chrX	52432423	52433064	26
chr4	6189583	6190224	20
chr4	155786526	155787166	254
chr17	28760595	28761234	740
chr14	25535852	25536491	227
chr6	83257862	83258501	28
chr4	169663387	169664023	55
chr2	128530421	128531056	274
chr4	5019705	5020340	110
chr15	74402594	74403229	66
chr2	205731871	205732505	358
chr18	32078360	32078994	31
chr20	21528457	21529089	211
chr7	73865345	73865976	232
chr7	147939811	147940442	149
chr6	130946232	130946863	58
chr2	11421056	11421686	37
chr1	151788285	151788914	96
chr1	21321745	21322373	1055
chr5	53003525	53004153	217
chr3	94990609	94991237	14
chr14	61838871	61839498	318
chr11	14257607	14258234	130
chr14	61838873	61839499	282
chr17	43982875	43983501	26
chr6	129279462	129280087	875
chr6	87659368	87659992	145
chr20	23520647	23521271	89
chr6	14355719	14356343	14
chr12	13196069	13196692	122
chr6	120222334	120222957	26
chr22	45659781	45660403	551
chr8	87100536	87101157	90
chr3	10346531	10347152	62
chr3	75602489	75603110	39
chr6	156174428	156175047	728
chr10	11277290	11277909	57
chr3	58167732	58168350	25
chr20	16375931	16376548	26
chr9	89969353	89969969	767
chr16	86643961	86644577	179
chr8	60414172	60414788	53
chr17	45110103	45110718	358
chr18	64103801	64104416	271
chr10	81838008	81838623	123
chr1	162486820	162487435	50
chr4	128713078	128713692	134
chr3	103740177	103740791	21
chr16	13197440	13198054	20
chrX	95063521	95064135	20
chr17	79596997	79597610	312
chr10	70262568	70263181	100
chr2	162929876	162930489	24
chr20	54859289	54859900	56
chr6	14622936	14623546	270
chr3	98023213	98023823	25
chrX	37689240	37689850	24
chr20	34335138	34335747	363
chr9	20953404	20954013	361
chr20	60785847	60786455	113
chr11	34588217	34588825	99
chr11	26916954	26917561	59
chr5	56544217	56544822	422
chr7	139236847	139237451	147
chr2	84680766	84681370	80
chr17	59618481	59619085	62
chr11	127937278	127937882	33
chr1	218874413	218875017	20
chr8	65212070	65212674	14
chr10	13830131	13830734	285
chr14	38787677	38788280	46
chr5	68897312	68897914	799
chr14	35273601	35274203	44
chr3	167642927	167643529	11
chr14	73818672	73819273	396
chr2	162414376	162414977	12
chr4	3664681	3665281	1241
chr20	39774379	39774979	77
chr7	135703495	135704095	70
chr17	9959539	9960139	66
chr11	39306113	39306712	11
chr3	141054045	141054643	133
chr2	188762769	188763367	113
chr2	19360212	19360809	169
chr7	128845083	128845680	114
chrX	71930528	71931125	29
chr3	178134324	178134921	17
chr1	97998238	97998834	11
chr2	136026362	136026958	51
chr9	43193124	43193720	15
chr6	37578317	37578912	40
chr12	121986319	121986914	29
chr20	29310817	29311412	11
chrX	109368791	109369385	114
chr8	63155415	63156009	49
chr8	25067548	25068142	33
chr4	47081806	47082400	13
chr4	88451050	88451643	150
chrX	43393598	43394191	17
chr9	136697191	136697784	15
chr13	31092008	31092600	512
chr6	110055155	110055747	456
chr6	77559625	77560217	308
chr6	165255092	165255684	113
chr13	96367418	96368010	39
chr14	23863891	23864482	484
chr12	97313280	97313871	109
chr15	99811941	99812532	79
chr12	15587781	15588371	149
chr19	53688446	53689036	147
chr4	160734872	160735462	54
chr7	53910444	53911034	27
chr13	32169071	32169661	18
chrX	35642523	35643112	195
chr21	30378995	30379584	43
chrX	144376934	144377523	30
chrX	45640030	45640619	22
chr4	14307004	14307593	19
chr11	106523778	106524367	16
chr10	100625369	100625957	633
chr1	53474178	53474766	75
chr6	168612157	168612745	41
chr4	2290557	2291144	188
chr6	46728683	46729270	78
chr20	450653	451240	42
chr6	51992937	51993524	12
chr8	120696612	120697199	11
chr18	9103030	9103616	79
chr7	3032927	3033513	41
chr6	5757696	5758282	23
chr15	49045436	49046022	19
chr8	78515949	78516534	237
chr2	199383876	199384461	60
chr10	13641703	13642287	44
chr6	161803288	161803872	14
chr16	30623200	30623783	808
chr11	64933178	64933761	420
chr19	46057980	46058563	94
chr20	22607134	22607717	48
chr12	11066436	11067019	34
chr1	177616892	177617475	12
chr18	63981639	63982222	19
chr2	12087557	12088139	220
chr11	33577554	33578135	450
chr22	33108223	33108804	331
chr3	171744014	171744595	113
chr5	171305521	171306102	80
chr6	168460405	168460986	61
chr8	31380306	31380887	23
chr3	173772041	173772622	13
chr5	99202243	99202823	160
chr7	122848349	122848929	27
chr1	201183727	201184307	22
chr21	45539837	45540416	110
chr5	170288465	170289044	107
chr6	63020187	63020766	58
chr1	78667142	78667720	13
chr10	23975583	23976161	31
chr12	129744181	129744758	219
chr11	111047829	111048406	37
chr1	215462326	215462903	168
chr12	19859911	19860488	16
chr4	92751905	92752481	106
chr8	60466068	60466644	15
chr5	54359834	54360409	881
chr14	101042972	101043547	159
chr16	68728455	68729030	150
chr1	71764778	71765353	140
chr3	69085213	69085788	15
chr3	59644491	59645066	14
chr2	99542450	99543024	2109
chr2	70579336	70579910	313
chrX	5454183	5454757	69
chr1	119230434	119231008	151
chr13	30603621	30604195	38
chr11	27733476	27734050	37
chr3	169494859	169495433	34
chr4	42228903	42229477	23
chr15	60101829	60102402	160
chr13	107306127	107306700	143
chr12	65506110	65506683	99
chr15	45495436	45496008	246
chr17	79889838	79890410	106
chr6	69230825	69231397	48
chr6	1149744	1150316	43
chr1	61637795	61638366	13
chr8	136507806	136508377	88
chr6	128253568	128254139	75
chr3	97521532	97522103	57
chr12	680328	680899	55
chr21	31716985	31717556	21
chr11	110984696	110985266	101
chr13	73842085	73842655	58
chr8	83091934	83092504	43
chr12	122405022	122405592	23
chr2	99542451	99543020	1844
chr1	5597585	5598154	652
chr8	37689750	37690319	585
chr9	83026874	83027443	283
chr8	32487390	32487959	116
chr20	21548255	21548824	22
chr20	37460194	37460762	1431
chr20	37460193	37460761	1217
chr6	146827886	146828454	282
chr7	112682253	112682821	227
chr8	20519942	20520510	62
chr4	154047191	154047759	17
chr20	59547256	59547824	16
chr3	65025116	65025683	467
chr2	7511721	7512288	116
chr7	129421416	129421983	60
chr12	97313970	97314537	49
chr22	23856821	23857388	25
chr11	61271934	61272501	21
chr11	79303585	79304152	14
chr9	6636764	6637330	347
chr7	53474442	53475008	172
chr2	203596393	203596959	132
chr4	37987853	37988419	102
chr9	135115853	135116419	51
chr4	72967370	72967936	29
chr7	33797255	33797821	21
chrX	20921073	20921638	594
chr9	35304186	35304751	275
chr13	37378738	37379303	222
chr5	1946323	1946888	180
chrX	129489897	129490462	163
chr20	15118947	15119512	84
chr13	26050078	26050643	68
chr13	20805532	20806097	44
chr6	61743744	61744309	40
chr6	141473041	141473606	32
chr4	91028047	91028612	27
chr1	186228602	186229167	45
chrX	28630831	28631396	14
chr15	41897355	41897919	222
chr5	163734988	163735552	64
chr14	70660996	70661560	43
chr1	174704586	174705150	17
chr4	119330447	119331011	15
chr11	97854303	97854867	13
chr10	17144137	17144701	12
chr2	158576005	158576569	11
chr17	33160469	33161032	1532
chr17	33160468	33161031	1440
chr16	54422014	54422577	141
chr10	109601997	109602560	125
chr8	17751027	17751590	83
chr4	103571033	103571596	24
chr12	59736421	59736984	20
chr5	44914886	44915449	14
chr2	45728924	45729486	768
chrX	14114121	14114683	195
chr8	105810446	105811008	158
chr11	35934759	35935321	75
chr5	1107187	1107749	74
chr12	97095942	97096504	37
chr21	22123686	22124247	32
chrX	85876367	85876928	25
chr2	212841675	212842236	16
chr11	55186351	55186912	14
chr7	138068504	138069065	13
chr3	65332705	65333265	344
chr12	132063873	132064433	48
chr13	53731793	53732353	39
chr6	81052228	81052788	23
chr2	168098119	168098679	13
chr14	40119902	40120461	54
chr1	152352391	152352950	11
chr4	165673483	165674042	34
chr22	34205948	34206507	23
chr1	204592812	204593371	84
chr20	56345372	56345930	172
chr4	102590609	102591167	91
chr7	117440806	117441364	85
chrX	33526901	33527459	69
chr3	15758397	15758955	38
chr4	11027457	11028015	28
chr3	105681619	105682177	27
chr2	112604749	112605306	942
chr3	76485717	76486274	216
chr15	35859301	35859858	74
chr1	175712992	175713549	39
chr16	10130448	10131005	20
chr5	4978170	4978726	1141
chr20	44337748	44338304	682
chr22	35292757	35293313	573
chr2	5952565	5953121	300
chr1	26039175	26039731	96
chr12	45611615	45612171	32
chr1	206026606	206027162	31
chr11	32200591	32201147	19
chr1	1671229	1671784	32
chr17	5902545	5903100	763
chr13	73372211	73372766	365
chr2	73058627	73059182	139
chr8	122562531	122563086	80
chr6	143916824	143917379	52
chr7	34321846	34322401	27
chr16	49498788	49499342	1835
chr7	104328989	104329543	355
chr1	91718728	91719282	1067
chr5	85517582	85518136	74
chr7	113886987	113887541	20
chr20	40600383	40600937	18
chr1	232362723	232363277	70
chr2	86092242	86092795	221
chr10	82810806	82811359	176
chr7	117123412	117123965	171
chr6	156490477	156491030	53
chr13	107005419	107005972	51
chr13	75911449	75912001	180
chr11	99346133	99346685	136
chrX	128693102	128693654	41
chr10	48844211	48844762	531
chr10	120172893	120173444	187
chr12	95216726	95217277	165
chr4	55634497	55635048	116
chr14	18488810	18489361	101
chrX	82508607	82509158	81
chr1	172752742	172753293	122
chr10	78735144	78735695	32
chr1	180884742	180885293	48
chr2	75555810	75556361	29
chr8	53290769	53291320	20
chr6	166660094	166660645	15
chr2	149675146	149675697	14
chr8	113685700	113686251	14
chr17	14740156	14740706	207
chrX	16302815	16303365	192
chr11	132860406	132860956	119
chr7	115303242	115303792	51
chr5	31407806	31408356	50
chr6	42702506	42703056	40
chr9	73622687	73623237	34
chr8	120318634	120319184	20
chr8	37611278	37611827	1110
chr9	130198008	130198557	506
chr6	24154934	24155483	200
chr4	59168724	59169273	88
chr20	49011199	49011748	71
chr12	72156836	72157385	69
chr19	48000453	48001002	60
chr11	99516488	99517037	30
chr2	16446232	16446781	29
chr13	74036829	74037377	902
chr1	29730423	29730971	136
chr3	158539019	158539567	79
chr1	100377088	100377636	85
chr3	129974875	129975423	49
chr11	11471365	11471913	37
chr6	44718704	44719252	22
chr18	32871881	32872429	13
chr20	12775107	12775654	352
chr20	23608517	23609064	154
chr4	1410007	1410554	97
chrX	140932741	140933288	57
chr6	20697468	20698015	47
chr14	38375469	38376016	29
chr13	41743357	41743904	13
chr7	25409861	25410408	13
chr16	57725118	57725665	12
chr6	107036869	107037415	947
chr12	114923269	114923815	432
chr9	108626720	108627266	77
chr12	6791840	6792386	39
chr8	91165824	91166370	32
chr13	76570760	76571306	28
chr2	138299378	138299924	21
chr17	44970637	44971183	15
chr4	91293922	91294468	15
chr10	44377295	44377840	295
chr22	27729126	27729671	237
chr8	126421829	126422374	40
chr1	180142049	180142594	119
chr18	11309785	11310330	21
chr10	30761145	30761690	17
chr21	32130675	32131219	434
chr12	281326	281870	95
chr17	66968981	66969525	55
chr8	90843751	90844294	292
chr10	55131387	55131930	96
chr19	3489900	3490443	86
chr2	232420471	232421014	11
chr13	33141637	33142179	131
chr9	83036614	83037156	108
chr2	184682691	184683233	95
chr12	69438214	69438756	62
chr7	121580228	121580770	54
chr6	135991293	135991835	19
chr20	40322671	40323213	18
chr8	9779174	9779716	18
chr10	129815146	129815688	17
chr3	109459784	109460326	12
chr3	56117774	56118315	202
chr2	241406865	241407406	74
chr9	23041402	23041943	67
chr12	100544290	100544831	15
chr11	65416995	65417535	596
chr18	10925483	10926023	153
chr5	33027023	33027563	152
chr3	1838826	1839366	104
chr11	76272516	76273056	56
chr1	180632252	180632792	59
chr4	176591540	176592080	13
chr18	24865695	24866234	567
chr6	10957474	10958013	372
chr18	74539459	74539998	282
chr2	46853160	46853699	199
chr1	99963280	99963819	313
chr8	86905815	86906354	43
chr17	50620973	50621512	29
chr5	171264403	171264942	25
chr6	153139582	153140121	22
chr6	168929004	168929543	20
chr7	111640288	111640827	16
chr6	126899105	126899643	197
chr4	5256227	5256765	157
chr12	24677707	24678245	147
chr8	37853481	37854019	76
chr3	97078889	97079427	45
chr10	77396946	77397484	42
chrX	83272690	83273228	34
chr2	63940250	63940788	14
chr6	33159768	33160305	228
chr2	70870921	70871458	107
chrX	151343346	151343883	42
chr18	53385780	53386317	36
chr6	16251043	16251580	29
chr3	23686038	23686574	105
chr11	20843847	20844383	50
chr2	175800322	175800858	17
chr5	5054915	5055450	895
chr2	109406279	109406814	156
chr20	22730301	22730836	152
chr1	47230830	47231365	15
chr8	125729467	125730002	149
chr15	100900882	100901417	81
chr6	151352158	151352693	23
chr7	19316298	19316833	17
chr5	5054917	5055451	971
chr22	49824470	49825004	315
chr6	1057970	1058504	100
chr3	12559648	12560182	56
chr8	55115136	55115670	33
chr12	69323424	69323958	31
chr8	139741148	139741682	26
chr10	70200675	70201209	15
chr20	20743738	20744272	12
chr2	20445905	20446438	307
chrX	118056772	118057305	238
chr15	63407175	63407708	151
chr2	164819928	164820461	82
chr4	122734063	122734596	74
chr11	61330602	61331135	49
chr6	110351442	110351975	39
chr7	55519394	55519927	29
chr8	17575547	17576079	902
chr12	94756195	94756727	459
chr22	27046428	27046960	214
chr2	191275482	191276014	160
chr1	89369848	89370380	17
chr2	209720871	209721403	83
chr5	168268115	168268647	16
chr14	91296722	91297254	14
chr7	88121517	88122049	11
chr16	67805475	67806006	762
chr12	106090782	106091313	396
chrX	151073985	151074516	269
chr11	32469437	32469968	162
chr5	160932364	160932895	137
chr9	26539650	26540181	117
chrX	33543380	33543911	111
chr9	26539651	26540182	108
chr9	110048302	110048833	85
chr5	150400468	150400999	51
chr9	21993556	21994087	39
chr9	32203997	32204528	27
chr18	9921964	9922495	16
chr10	62843206	62843736	304
chr3	194940204	194940734	132
chr10	113351036	113351566	55
chr12	68327463	68327993	47
chr5	169744066	169744596	33
chrX	52153225	52153755	18
chr8	10045538	10046068	13
chr12	68110875	68111405	11
chr20	32289947	32290476	1637
chr10	78068133	78068662	702
chr21	30282841	30283370	237
chr6	143298941	143299470	209
chrX	80003342	80003871	62
chr10	117734189	117734718	53
chr20	35846002	35846531	52
chr3	193279839	193280368	20
chr1	207881961	207882490	224
chr4	72125980	72126509	17
chr8	122741073	122741601	271
chr13	53122302	53122830	86
chr15	35461582	35462110	65
chr3	84798581	84799109	48
chr5	122480487	122481015	32
chr1	175899415	175899943	156
chr13	23011057	23011585	29
chr2	62667308	62667836	26
chr10	39141578	39142106	25
chr3	168928815	168929343	11
chr7	157964742	157965269	255
chr13	30640312	30640839	208
chr1	62917916	62918443	1093
chr6	128255024	128255551	58
chr2	201820404	201820931	55
chr10	26700516	26701043	21
chr1	227496831	227497358	13
chr6	116252861	116253387	371
chr1	18259655	18260181	90
chr3	126538376	126538902	224
chr2	7834006	7834532	104
chr6	29144116	29144642	20
chr1	213093024	213093550	14
chr7	50140881	50141407	15
chr2	143935084	143935610	13
chr1	17657982	17658507	186
chr22	44172125	44172650	260
chr12	32299158	32299683	222
chr5	141730722	141731247	190
chrX	105121781	105122306	83
chr16	22832267	22832792	69
chrX	125930200	125930725	16
chr2	195199312	195199837	13
chr1	239800349	239800874	670
chr19	52263799	52264323	306
chr11	117751373	117751897	209
chr10	100154536	100155060	78
chrX	145526441	145526965	52
chr4	32254365	32254889	43
chr7	79999036	79999560	23
chr16	80937937	80938460	790
chr10	70732268	70732791	93
chr12	23351267	23351790	85
chrX	140986912	140987435	58
chr1	236955129	236955652	31
chrX	39907720	39908242	710
chr8	107698054	107698576	139
chr2	182366332	182366854	90
chr6	102138944	102139466	64
chr6	2659437	2659959	62
chr9	93149067	93149589	33
chr4	136728246	136728768	14
chr7	137165359	137165880	788
chr12	118691205	118691726	591
chr11	117126796	117127317	415
chr8	135915999	135916520	366
chr6	91283907	91284428	292
chr17	9720802	9721323	122
chr1	111811988	111812509	13
chr1	116982547	116983068	13
chr2	83850236	83850757	28
chr7	10522481	10523002	23
chr13	109882825	109883345	359
chr5	180240432	180240952	268
chr12	8550797	8551317	208
chr10	20782403	20782923	101
chr12	67025764	67026284	45
chr7	133912580	133913100	27
chr17	52917762	52918282	25
chr13	29765479	29765999	19
chrX	73340626	73341146	13
chr17	77507513	77508033	12
chr2	59736832	59737351	44
chr3	2447871	2448390	21
chrX	115009608	115010127	18
chr4	44906963	44907482	18
chr19	17156588	17157107	16
chr7	20917556	20918075	13
chr12	29092236	29092754	152
chr15	55761055	55761573	127
chr16	17306838	17307356	11
chr13	54317918	54318435	494
chr15	67121674	67122191	31
chr4	26961548	26962065	23
chr6	140078117	140078634	15
chr12	114747791	114748307	3187
chr16	75696037	75696553	959
chr7	22775707	22776223	218
chr2	229689312	229689828	139
chr4	289818	290334	27
chr7	149257947	149258463	25
chr4	42279265	42279780	494
chr21	32930873	32931388	349
chr7	10038394	10038909	211
chr10	117539281	117539796	149
chr7	6641967	6642482	98
chr8	76969639	76970154	86
chr16	54634988	54635503	69
chrX	72481147	72481662	51
chr3	108649278	108649793	39
chr16	49559546	49560061	30
chr15	67125293	67125808	28
chr15	49443724	49444239	24
chr11	43490464	43490979	23
chrX	132847326	132847841	20
chr10	86721613	86722128	20
chr10	124072505	124073019	524
chr22	20530741	20531255	273
chr5	17224676	17225190	60
chr2	151652095	151652609	56
chr4	5307970	5308484	48
chr2	237481043	237481557	29
chrX	116005527	116006041	18
chr4	90534807	90535321	18
chr22	28423586	28424099	252
chr1	42381728	42382241	65
chr10	70466823	70467336	144
chr14	40732616	40733129	85
chr8	124754960	124755473	45
chr4	173191976	173192489	19
chr10	73224874	73225387	17
chr11	85957499	85958012	15
chr11	113906436	113906948	120
chr2	218829289	218829801	65
chr8	17742876	17743388	25
chrX	34610304	34610816	24
chr8	124466745	124467257	12
chr14	85758283	85758794	124
chr1	182211258	182211769	648
chr10	103375606	103376117	22
chr9	43193132	43193643	14
chr14	65064793	65065304	12
chr2	112161419	112161929	552
chr4	164955130	164955640	126
chr6	34647267	34647777	92
chr11	117066348	117066858	87
chr15	45163263	45163772	494
chr2	235389707	235390216	413
chr20	37852156	37852665	142
chr7	92734841	92735350	122
chr2	50862385	50862894	64
chr5	65744442	65744951	20
chr22	40475267	40475776	13
chr1	17574987	17575495	15
chr7	79320559	79321067	206
chr7	141660909	141661417	124
chr14	61506353	61506861	98
chr7	116086778	116087286	78
chr16	71731588	71732096	59
chr2	205030121	205030629	36
chr4	147646495	147647003	25
chr11	32541930	32542438	20
chr4	151888111	151888618	303
chr5	111695270	111695777	169
chr9	77239009	77239516	81
chr4	87526159	87526666	61
chr3	5061201	5061708	46
chr15	44782160	44782667	30
chr16	86866653	86867160	17
chr7	94883046	94883552	361
chr4	164404998	164405504	312
chr7	409821	410327	254
chr8	121127650	121128156	226
chr12	115524801	115525307	169
chr5	36363066	36363572	155
chr14	73265156	73265662	58
chr11	69018046	69018552	53
chr13	52207497	52208003	15
chr3	90593283	90593789	14
chr1	236566793	236567299	17
chr13	40492186	40492691	215
chr17	39666403	39666908	43
chr16	76484485	76484990	30
chr1	205717972	205718477	55
chr2	132706204	132706709	17
chr1	243977597	243978102	67
chr4	145816873	145817377	97
chr2	225935496	225936000	91
chr6	88458162	88458666	89
chr12	115600055	115600559	15
chr8	107787485	107787989	12
chr7	10903632	10904135	157
chr1	47578936	47579439	74
chr11	7415791	7416294	55
chr1	161199221	161199724	31
chr1	218347601	218348104	16
chr3	129134911	129135413	346
chr1	23867008	23867510	107
chr7	99460967	99461469	106
chr1	99164704	99165206	129
chr1	145545217	145545719	23
chr2	229512590	229513092	43
chr7	83832234	83832736	25
chr10	12223682	12224184	14
chr6	22292104	22292606	11
chr1	9149309	9149810	191
chr6	83454725	83455226	314
chrX	44634858	44635359	15
chr11	65612535	65613035	233
chr15	65879144	65879644	63
chr3	81019529	81020029	60
chr10	21368067	21368567	17
chr2	20445937	20446436	956
chr8	55524770	55525269	327
chr18	61991607	61992106	129
chr11	74280111	74280610	106
chr4	155273994	155274493	75
chr6	156983693	156984192	71
chr11	21294940	21295439	66
chr5	150252736	150253235	12
chr7	72316418	72316916	93
chrX	49072051	49072549	31
chr6	163220365	163220863	20
chr2	67523841	67524338	510
chr1	201268983	201269480	417
chr10	127202776	127203273	15
chr7	99458493	99458989	594
chr16	4660033	4660529	426
chr3	4976402	4976898	104
chr15	45732042	45732538	76
chr18	45779855	45780351	72
chr11	124944651	124945147	52
chr7	122311343	122311839	38
chr20	35360894	35361389	409
chrX	86320444	86320939	182
chr14	25297636	25298131	72
chr2	39815481	39815976	38
chr2	119649294	119649789	33
chrX	141605595	141606090	14
chr2	54537078	54537572	1228
chrX	34024217	34024711	215
chr9	98328854	98329348	166
chr19	6026577	6027071	129
chrX	13254086	13254580	20
chr1	231549974	231550468	11
chrX	73566745	73567239	13
chr8	129765706	129766200	12
chr12	108980505	108980998	3654
chr12	32273227	32273720	661
chr17	64115539	64116032	109
chr5	16724347	16724840	16
chr3	58924369	58924862	13
chr7	152850482	152850975	12
chr12	126788657	126789149	304
chr1	31595757	31596249	44
chr12	115830059	115830551	115
chr1	153231331	153231823	21
chr12	18641651	18642143	36
chr13	25560363	25560855	28
chr13	98938077	98938569	12
chr11	134441216	134441707	895
chr13	33494286	33494777	377
chr19	43644537	43645028	107
chr3	39732964	39733455	66
chr2	54311791	54312282	63
chr9	110344505	110344996	49
chr6	102120798	102121289	11
chr13	32887139	32887629	320
chr11	108677017	108677507	150
chr8	71552649	71553139	43
chr1	234209268	234209758	11
chr6	40381772	40382261	117
chr3	182478112	182478601	97
chr7	157777342	157777831	41
chr14	103094777	103095266	31
chr14	38783263	38783752	29
chr14	96172751	96173239	53
chr20	47435673	47436161	26
chr15	73566278	73566766	12
chr5	91714230	91714717	239
chr12	128614777	128615264	60
chr20	21394766	21395253	16
chr8	99386834	99387321	13
chr12	112784849	112785335	452
chr1	115131124	115131610	772
chr1	115131125	115131611	1363
chr6	2866460	2866946	54
chr14	96133677	96134163	24
chr9	109746972	109747457	65
chr5	173604835	173605320	42
chr6	18845871	18846355	145
chr2	112897718	112898202	92
chr16	16071924	16072408	37
chr12	112910717	112911200	886
chr20	45413766	45414249	81
chr9	129178658	129179141	72
chr9	110193820	110194303	24
chr11	103986298	103986781	12
chr13	112159369	112159851	565
chrX	149254427	149254909	443
chr9	111783915	111784397	246
chr7	31074028	31074510	98
chr3	118286673	118287155	51
chr19	5638803	5639285	42
chr12	56635137	56635619	20
chr4	37976095	37976577	12
chr9	34149425	34149906	2568
chr2	213523746	213524227	212
chr13	24386638	24387119	173
chr5	84341185	84341666	16
chr16	1292976	1293457	13
chr3	78905881	78906362	11
chr7	95455261	95455741	502
chr21	32023647	32024127	122
chr4	152310440	152310920	108
chr6	5804164	5804644	75
chr8	12713463	12713943	52
chr1	175218417	175218897	634
chr15	67807704	67808183	657
chrX	151712039	151712518	282
chr7	25534366	25534845	77
chr4	147275053	147275532	30
chr4	6870557	6871036	12
chr17	30454560	30455038	29
chrX	152640983	152641461	18
chr11	18588507	18588984	404
chr16	50052286	50052763	75
chr12	106652315	106652792	42
chr5	135765993	135766470	22
chr3	14475950	14476426	279
chr7	142485246	142485722	236
chr9	130034348	130034824	122
chr16	86468107	86468583	84
chr3	44937227	44937703	59
chr15	95366456	95366932	19
chr1	208428018	208428494	46
chr7	16271735	16272211	18
chr6	45570505	45570980	74
chr1	108692469	108692944	223
chr22	27845187	27845662	26
chr1	204701572	204702047	70
chr17	37791013	37791487	244
chr10	47380573	47381047	183
chr4	31243600	31244074	116
chr19	49952976	49953450	66
chr15	33114924	33115398	52
chr1	175218419	175218893	688
chr1	201889818	201890292	50
chr22	25040867	25041341	16
chr10	75897208	75897681	227
chr4	153967170	153967642	167
chr8	39485414	39485886	28
chr16	53535213	53535685	25
chr1	211342884	211343356	15
chr21	40864493	40864964	69
chr3	51313735	51314206	45
chrX	135987071	135987542	24
chr1	5715570	5716040	28
chr2	232981636	232982106	526
chr1	15495297	15495767	311
chr2	216825810	216826280	167
chr19	35363936	35364406	146
chr4	169478410	169478880	131
chr12	4208656	4209126	26
chr3	34264222	34264692	24
chr12	119071069	119071539	19
chr14	69927434	69927904	19
chr18	44404502	44404971	74
chr17	63522616	63523085	25
chr13	30646259	30646727	1028
chr13	30646258	30646726	949
chr17	72453065	72453533	308
chr1	37565821	37566289	40
chr14	39486500	39486968	94
chr1	193067899	193068367	424
chr5	14156998	14157466	17
chr11	10657134	10657601	1642
chr5	135247035	135247502	273
chr19	38349161	38349628	16
chr2	61117253	61117720	15
chr2	108667017	108667484	12
chr17	8693999	8694465	29
chr7	46136327	46136793	13
chr16	85133185	85133651	12
chr6	165181427	165181892	42
chr19	50879161	50879626	26
chr12	38633970	38634435	24
chr11	117926100	117926565	15
chr4	139056456	139056921	11
chr9	108074259	108074724	11
chr3	72955777	72956241	501
chr2	38643381	38643845	399
chr2	1140092	1140556	110
chr20	58000483	58000947	12
chr2	110460368	110460832	11
chr10	110575277	110575741	11
chr17	36487061	36487524	864
chr1	51311990	51312453	328
chr9	26379880	26380343	69
chr4	147363082	147363545	34
chr11	129397152	129397615	15
chr10	127134072	127134534	42
chr1	173714041	173714503	18
chr1	196976227	196976689	15
chr19	51800043	51800504	547
chr11	131524722	131525183	98
chr1	112731731	112732192	625
chr17	65623387	65623847	103
chr14	93046425	93046884	425
chr2	43018571	43019030	370
chr14	93046426	93046885	298
chr1	99164770	99165229	110
chr12	50840833	50841292	72
chr6	47614333	47614792	53
chr1	177955332	177955791	45
chr12	4440009	4440467	525
chr17	68701007	68701465	258
chr5	62709053	62709511	126
chr5	37114241	37114699	25
chr15	35704612	35705070	24
chr8	86152142	86152599	120
chr9	126674224	126674681	58
chr9	106916594	106917051	40
chr6	33280653	33281110	22
chr11	72066928	72067385	15
chr10	116023643	116024099	735
chr16	73975890	73976346	212
chr2	237924211	237924667	192
chr13	67204466	67204922	89
chr2	66603442	66603898	87
chr6	150068590	150069046	53
chr11	78704930	78705386	36
chr5	101878932	101879388	20
chr1	177955333	177955788	47
chr8	11270317	11270772	22
chr10	124530008	124530463	14
chrX	52515701	52516156	12
chr2	32696865	32697319	667
chr13	68076161	68076615	182
chr10	113449108	113449562	89
chr11	47743632	47744086	55
chr17	42116959	42117413	44
chrX	129707360	129707814	25
chr3	43895078	43895532	22
chr5	169119281	169119734	414
chrX	69129107	69129560	348
chr8	78231268	78231721	53
chr2	53659162	53659615	17
chr2	220265332	220265785	14
chr10	12173090	12173543	14
chr2	9338997	9339449	211
chr14	22989300	22989752	108
chr3	82023092	82023544	49
chr7	137894056	137894508	47
chr6	140317259	140317711	21
chr18	13368970	13369422	15
chr2	170985200	170985651	349
chr9	72250572	72251023	74
chr8	118019928	118020379	47
chr12	20754690	20755141	26
chr22	48588868	48589318	700
chr13	20772855	20773305	356
chr8	128522302	128522752	22
chr7	7967741	7968191	14
chr18	3241157	3241607	13
chr21	32458542	32458991	537
chr9	134027180	134027629	529
chr2	177168521	177168969	388
chrX	119096276	119096724	161
chr2	122200741	122201189	156
chr17	54481626	54482074	69
chr9	134154309	134154757	16
chr10	129342666	129343113	249
chr2	9338998	9339444	261
chr6	70673090	70673536	209
chr5	125414981	125415427	69
chr14	99413939	99414385	15
chr4	40718708	40719153	280
chr2	234021171	234021616	105
chr1	109274404	109274849	60
chr2	19665447	19665892	35
chr10	94189895	94190339	123
chr9	131584015	131584459	108
chr2	235167734	235168178	61
chr3	44445225	44445669	43
chr5	36796348	36796791	558
chr4	187530331	187530774	142
chr2	77925414	77925857	46
chr2	91595043	91595486	36
chr2	238021071	238021514	11
chr1	162754119	162754561	475
chr10	51341238	51341680	16
chr6	14788832	14789274	11
chr20	55628962	55629403	642
chr3	82139696	82140137	328
chr16	17862336	17862777	199
chr3	21826864	21827305	188
chr12	117484996	117485437	142
chr1	241519552	241519993	173
chr22	21741475	21741915	563
chr1	53321734	53322174	87
chr4	173902289	173902729	104
chr4	127017258	127017698	84
chr4	89080665	89081105	58
chr8	133079221	133079661	56
chr10	48892545	48892985	37
chr10	125072955	125073395	32
chr3	77974902	77975342	21
chr11	130650305	130650744	457
chr9	124183506	124183945	99
chr1	156057976	156058415	43
chr13	95127843	95128282	18
chr2	141358051	141358490	15
chr1	10776112	10776550	18
chr7	74195658	74196096	384
chrX	38926866	38927304	169
chr7	27457374	27457812	76
chr1	152979110	152979548	245
chr13	112155759	112156196	156
chr7	83922174	83922610	716
chr22	21741476	21741912	525
chr6	100176451	100176887	272
chr6	131653624	131654060	165
chr2	44172817	44173253	36
chr20	1005441	1005877	32
chr8	101906068	101906504	11
chr15	81354538	81354973	385
chr1	106986454	106986889	23
chr14	53811407	53811842	26
chr1	193960064	193960499	12
chr16	49715332	49715767	19
chr2	86125493	86125927	229
chr10	100009240	100009674	153
chr16	21026867	21027301	77
chr18	32776994	32777428	35
chr2	231813984	231814418	22
chr14	104680156	104680590	22
chr19	18122744	18123177	346
chr12	12904133	12904566	151
chr19	8954903	8955336	56
chr3	20419882	20420315	15
chr5	151758016	151758448	134
chr12	102219306	102219738	83
chr3	191536303	191536735	46
chr2	239953781	239954213	43
chr11	73398416	73398848	30
chr4	15335413	15335845	19
chr15	85925184	85925615	260
chr2	229560690	229561121	251
chr6	106343376	106343807	94
chr11	38591947	38592378	50
chr6	65495749	65496180	23
chr3	57874187	57874618	11
chr18	48267866	48268296	23
chr2	213936424	213936854	17
chr5	144448386	144448815	230
chr11	79616172	79616601	111
chr10	73273054	73273483	70
chr1	191595366	191595795	135
chr8	24209267	24209696	20
chr2	99865284	99865713	18
chr17	49849686	49850114	588
chr6	166163762	166164190	418
chr18	52826200	52826628	309
chr19	54728074	54728502	137
chr11	460725	461153	131
chr1	55990863	55991291	25
chr12	47267642	47268070	68
chr3	191232017	191232445	22
chr9	121707517	121707944	3200
chr8	22909125	22909552	698
chr6	64149768	64150195	261
chr15	48587094	48587521	248
chrX	129704418	129704845	147
chr2	15056392	15056819	127
chr8	96613749	96614176	51
chr6	2986511	2986938	42
chr10	91001093	91001520	26
chr17	82021551	82021978	25
chr2	51740720	51741147	18
chr20	23188638	23189065	15
chr2	175309459	175309886	11
chr3	120285834	120286260	717
chr3	54369132	54369558	344
chr4	36909521	36909947	341
chr6	73676048	73676474	72
chr1	192041504	192041930	206
chr17	78142463	78142889	23
chr7	157373496	157373922	19
chr5	77334094	77334520	15
chr17	49849688	49850113	587
chr7	108799000	108799425	548
chr1	35806376	35806801	120
chr12	19612550	19612975	189
chr2	107512184	107512609	170
chr2	196850086	196850511	120
chr19	27672392	27672817	67
chr15	100551686	100552111	64
chr1	169681294	169681719	39
chr6	44001245	44001670	16
chr22	15154405	15154830	11
chr3	190043096	190043520	240
chr2	23073596	23074020	142
chr2	212278243	212278667	97
chr22	48974747	48975171	52
chr6	21557878	21558302	24
chr9	18627300	18627724	22
chr10	32764557	32764981	22
chr13	52713558	52713981	108
chr5	178997736	178998159	94
chr2	222197396	222197819	53
chr4	120412609	120413032	27
chr14	67432392	67432815	26
chr4	79983892	79984315	19
chr12	131332038	131332461	18
chr12	12009211	12009633	575
chr3	72304212	72304634	94
chr16	77224190	77224612	19
chr9	96411115	96411537	13
chr11	100094095	100094517	12
chr5	53957546	53957968	12
chr9	121707521	121707942	3723
chr18	3139208	3139629	3654
chr2	181575101	181575522	601
chr11	112302275	112302696	473
chr12	66768516	66768937	227
chr6	7831683	7832104	205
chr13	71545788	71546209	203
chr17	47639222	47639643	85
chr19	6387117	6387538	69
chr1	150374273	150374694	55
chr7	146487446	146487867	37
chrX	141111097	141111518	24
chr8	74173577	74173998	22
chrX	141475894	141476315	19
chr7	29565417	29565838	19
chr3	120285835	120286255	589
chr10	44236523	44236943	498
chr18	46486190	46486610	92
chr2	11643376	11643796	57
chr11	116265789	116266209	31
chr10	44183507	44183927	25
chr2	234153419	234153839	13
chr2	222670828	222671247	618
chr9	69537335	69537754	280
chr10	33273249	33273668	128
chrX	152136941	152137360	31
chr8	69234495	69234914	30
chr13	41287496	41287915	17
chr3	165770050	165770469	16
chr6	74940531	74940950	13
chr4	44149534	44149953	11
chr18	75737839	75738257	982
chr2	158973648	158974066	250
chr17	56691021	56691439	215
chr4	107727717	107728135	150
chr10	54156792	54157210	146
chr4	150359678	150360096	78
chr4	169788235	169788653	73
chr8	144900408	144900826	35
chrX	107624226	107624644	29
chr2	28465498	28465916	16
chr16	60378908	60379326	12
chrX	50516866	50517283	289
chr10	58856841	58857258	268
chr17	34650696	34651113	185
chr5	143647226	143647643	160
chr4	148117338	148117755	135
chr7	26237279	26237696	55
chr7	33580565	33580982	29
chr6	84668350	84668767	11
chr20	60448221	60448637	416
chr4	154135224	154135640	155
chr10	458099	458515	95
chr17	14052895	14053311	88
chr2	154470561	154470977	72
chr10	127306250	127306666	64
chr18	46510711	46511127	39
chr5	27681695	27682111	38
chr20	49886352	49886768	21
chr10	51147984	51148400	18
chr4	176291192	176291608	16
chr6	19781961	19782376	362
chr8	21281287	21281702	306
chr13	46648119	46648534	189
chr4	18194283	18194698	75
chr11	120974849	120975264	68
chr3	11643713	11644128	50
chr8	23037173	23037588	36
chr12	2597501	2597916	23
chr15	83690650	83691065	19
chr4	61963512	61963927	14
chr9	29548091	29548505	660
chr16	21703537	21703951	214
chr17	33640519	33640933	149
chr15	67108248	67108662	106
chr7	23220921	23221335	79
chr16	13806819	13807233	51
chr3	167863872	167864286	43
chrX	74525396	74525810	43
chr17	11314609	11315023	23
chr13	101679253	101679667	14
chr4	153397381	153397795	12
chr11	44667459	44667873	11
chr3	133312161	133312575	11
chrX	35143608	35144021	596
chr1	12312386	12312799	128
chr6	35054572	35054985	142
chr1	62229152	62229565	28
chrX	56670955	56671368	68
chr8	4758563	4758976	46
chr13	59923496	59923909	29
chr14	51743221	51743634	18
chr12	25401272	25401685	15
chr13	100805344	100805757	15
chr13	75760557	75760970	14
chr10	132562589	132563002	14
chr15	53397478	53397890	855
chr4	152289585	152289997	294
chr7	96287458	96287870	201
chr13	35671539	35671951	124
chr18	54021241	54021653	86
chr10	57435818	57436230	64
chr8	72225817	72226229	51
chr2	54558868	54559280	39
chr6	211005	211417	28
chrX	122590858	122591270	18
chr8	123744146	123744558	12
chr17	28465295	28465706	239
chr9	122132436	122132847	98
chr5	117662790	117663201	92
chr7	115659810	115660221	84
chr10	52328844	52329255	83
chr14	100755386	100755797	73
chr16	49395275	49395686	67
chr8	138183190	138183601	59
chr9	38230232	38230643	51
chr8	18857687	18858098	48
chr7	44746118	44746529	44
chr13	86087777	86088188	40
chr1	188381163	188381574	19
chr6	105228359	105228770	24
chr10	33326334	33326745	23
chr8	37492118	37492529	22
chr8	8467853	8468264	19
chr15	98002296	98002707	17
chr8	8402575	8402985	79
chrX	112054452	112054862	63
chr7	82736188	82736598	61
chr13	79966700	79967110	55
chr4	162931172	162931582	44
chr4	38704172	38704582	43
chr6	106512546	106512956	28
chr3	20452717	20453127	27
chr1	220499052	220499462	21
chr3	82367904	82368314	15
chr16	72224764	72225173	335
chr6	150383172	150383581	206
chr12	132873334	132873743	72
chr9	26657421	26657830	48
chr8	32659979	32660388	38
chr22	42806491	42806900	37
chr16	13054154	13054563	27
chr2	49696218	49696627	25
chr14	82594505	82594914	22
chr5	150254616	150255025	22
chr13	70668407	70668816	18
chr5	166342559	166342968	16
chr8	70520782	70521191	13
chr3	37620360	37620768	291
chr14	68364821	68365229	279
chr7	100008187	100008595	202
chr19	34673213	34673621	120
chr13	31888253	31888661	115
chr9	10880873	10881281	113
chr21	33703506	33703914	106
chr5	149163147	149163555	62
chr2	17003011	17003419	52
chr1	163369372	163369780	53
chr6	142329663	142330071	34
chr2	209341677	209342085	30
chr7	119959797	119960205	18
chr7	157392408	157392816	18
chr2	213480760	213481168	17
chr5	159915017	159915425	17
chr12	119822188	119822596	12
chr15	57567087	57567495	12
chr5	167097023	167097430	594
chr10	80816717	80817124	396
chr12	128677005	128677412	333
chr11	106218630	106219037	322
chr1	30329206	30329613	51
chr17	1438703	1439110	202
chr13	61231079	61231486	199
chr10	12166887	12167294	108
chr14	92357057	92357464	98
chr9	68671104	68671511	73
chr8	57703414	57703821	71
chr5	134957965	134958372	62
chr4	111986661	111987068	41
chr4	15657365	15657772	32
chrX	101152069	101152476	31
chr12	125327584	125327991	30
chr21	26760410	26760817	26
chr10	115299795	115300202	24
chr6	137713766	137714173	19
chr20	36116547	36116954	16
chr1	223488352	223488759	20
chr8	7379964	7380371	12
chrX	139899666	139900073	11
chr9	27003197	27003603	1410
chr11	62958435	62958841	327
chr11	47790567	47790973	241
chr10	110619126	110619532	161
chr12	129967619	129968025	93
chr4	99723772	99724178	92
chr8	68330499	68330905	75
chr13	63857933	63858339	72
chrX	55118257	55118663	64
chr7	118097731	118098137	52
chr15	36994181	36994587	51
chr17	54566961	54567367	47
chrX	112775802	112776208	36
chr9	92499097	92499503	35
chr5	4979104	4979510	33
chr6	144364368	144364774	27
chr10	61468472	61468878	21
chr10	83105257	83105662	732
chr6	131627774	131628179	369
chr15	45690352	45690757	268
chr9	93899050	93899455	192
chr13	26836228	26836633	146
chr6	8614439	8614844	72
chr8	85060040	85060445	67
chr5	121818779	121819184	66
chr3	73273149	73273554	64
chr1	115914396	115914801	22
chr11	58866323	58866728	54
chr16	82411978	82412383	43
chr14	86359591	86359996	42
chr2	18533615	18534020	39
chr3	72389766	72390171	39
chr8	71714502	71714907	38
chr2	144111217	144111622	32
chr2	171190003	171190408	30
chr10	98093894	98094299	24
chr4	107222544	107222949	15
chr6	68796887	68797292	14
chr7	123656295	123656700	11
chr9	34587778	34588183	11
chr14	97004156	97004560	1201
chr17	82324759	82325163	491
chr12	128109144	128109548	403
chr15	80577474	80577878	318
chr8	54508396	54508800	265
chr1	30449157	30449561	38
chr3	26348028	26348432	214
chr1	36701275	36701679	20
chr10	22632897	22633301	105
chr8	131564230	131564634	93
chr12	124353140	124353544	82
chr11	61616800	61617204	55
chr1	158062154	158062558	267
chr4	8543986	8544390	40
chr13	51821513	51821917	36
chr2	180236811	180237215	29
chr9	16300307	16300711	29
chr9	68967649	68968053	25
chr2	226778761	226779165	24
chr3	49439679	49440083	17
chr5	62053341	62053745	16
chr6	157723278	157723682	16
chr9	36867790	36868194	15
chrX	11262389	11262793	12
chr8	68621966	68622370	12
chr13	42491068	42491472	11
chr18	67794476	67794880	11
chr3	11263877	11264281	11
chr5	112927809	112928213	11
chr14	24812548	24812951	1467
chr7	214397	214800	741
chr8	140706111	140706514	338
chr11	108680203	108680606	294
chr7	66282169	66282572	258
chr2	69113080	69113483	167
chr5	166927439	166927842	150
chr13	33678927	33679330	77
chr6	165689807	165690210	71
chr8	86028545	86028948	69
chr22	16813558	16813961	61
chr3	3733275	3733678	48
chr11	50456448	50456851	40
chr11	78907605	78908008	38
chr1	176251218	176251621	12
chr10	52655071	52655474	27
chr7	106394762	106395165	25
chr1	199578486	199578889	24
chr6	165398389	165398792	22
chr18	58400385	58400788	20
chrX	136575259	136575662	19
chr10	51059280	51059683	11
chr10	97363995	97364398	11
chr7	22517197	22517599	1522
chr4	184317913	184318315	1232
chr19	6174463	6174865	932
chr11	104063681	104064083	625
chr4	80757806	80758208	514
chrX	107384218	107384620	507
chr20	51889300	51889702	498
chr2	136359334	136359736	404
chr1	18089965	18090367	271
chr22	47813806	47814208	314
chr16	28068661	28069063	312
chr21	35218265	35218667	164
chr4	89272044	89272446	160
chr5	76977981	76978383	157
chr13	22496966	22497368	146
chr10	20492079	20492481	87
chr21	25198481	25198883	77
chr16	69108199	69108601	74
chr10	99908808	99909210	72
chr8	31696594	31696996	51
chr2	169241180	169241582	48
chr20	35286146	35286548	43
chr18	29809677	29810079	35
chr4	111135962	111136364	28
chr12	40574756	40575158	27
chr10	71535412	71535814	24
chr20	62696262	62696664	22
chrX	141208424	141208826	22
chrX	143805130	143805532	22
chr7	14453554	14453956	20
chr11	107000055	107000457	19
chr1	209586364	209586766	227
chr3	188086270	188086672	18
chr3	160779982	160780384	15
chr4	54283886	54284288	13
chrX	2478887	2479289	11
chrX	56232888	56233289	1565
chr16	54959641	54960042	455
chrX	23664014	23664415	429
chr1	25450243	25450644	13
chr4	38105847	38106248	245
chr2	222197417	222197818	241
chr13	108632798	108633199	108
chr8	17162977	17163378	100
chrX	56974722	56975123	79
chr15	68793238	68793639	70
chr2	120984191	120984592	69
chr6	163971562	163971963	57
chr8	122733932	122734333	57
chr8	10286661	10287062	56
chr2	228145568	228145969	55
chr5	157180103	157180504	42
chr15	46635714	46636115	26
chr7	34972323	34972724	25
chr12	107778428	107778829	24
chr15	44376239	44376640	24
chr15	65197880	65198281	19
chr18	79682860	79683261	18
chr5	165563311	165563712	16
chr17	47772924	47773325	15
chr15	77657875	77658275	341
chr2	162739708	162740108	174
chr22	35521226	35521626	167
chrX	109630070	109630470	127
chr17	13504760	13505160	86
chr6	104501994	104502394	68
chr7	103409593	103409993	60
chr4	76674843	76675243	41
chr13	70367048	70367448	39
chr1	168973061	168973461	309
chr10	97280995	97281395	34
chr22	31678764	31679164	32
chr17	43769470	43769870	31
chr4	107066453	107066853	31
chr19	37862981	37863381	29
chr9	114207375	114207775	24
chr19	9667548	9667948	22
chr1	231415904	231416304	24
chr21	14792435	14792835	13
chr2	101981406	101981805	1106
chr9	89648751	89649150	658
chrX	39395128	39395527	352
chr2	205716133	205716532	335
chr11	134333121	134333520	187
chr4	130666917	130667316	159
chr20	52979324	52979723	119
chr5	95722398	95722797	79
chr8	29341442	29341841	74
chr1	114256905	114257304	431
chr8	91070319	91070718	45
chr15	23755642	23756041	34
chr10	12785517	12785916	34
chr10	19438819	19439218	34
chr2	42642484	42642883	31
chr3	125092654	125093053	31
chr1	182171264	182171663	63
chr6	149409838	149410237	24
chr2	6796553	6796952	16
chr2	122206722	122207121	15
chr7	76905422	76905821	15
chr13	56893312	56893711	12
chr8	72853010	72853409	11
chr10	17956600	17956999	11
chr5	168944222	168944620	879
chr7	132159203	132159601	272
chr7	101112257	101112655	197
chr1	34756856	34757254	40
chr16	83582596	83582994	179
chr1	54413522	54413920	37
chr7	1858080	1858478	102
chr2	37177767	37178165	99
chr7	126299883	126300281	98
chr11	59426260	59426658	79
chr9	37412827	37413225	69
chr16	64113198	64113596	64
chr3	153940007	153940405	60
chr22	48318336	48318734	57
chr9	97326489	97326887	44
chr9	124902398	124902796	42
chr7	147682522	147682920	36
chr6	14747149	14747547	33
chr7	62883205	62883603	31
chr6	165272159	165272557	30
chr15	57231125	57231523	24
chr19	29304421	29304819	24
chr6	72274414	72274812	19
chr1	207989103	207989501	340
chr2	12871348	12871746	15
chr14	32243320	32243718	15
chr8	124271891	124272289	15
chr19	2122007	2122405	13
chr3	142487460	142487858	13
chr18	49904901	49905299	12
chr14	57597138	57597535	2508
chrX	150557361	150557758	1164
chr13	96454394	96454791	520
chr2	20446038	20446435	509
chrX	50700883	50701280	305
chr11	68328639	68329036	251
chr14	47502621	47503018	218
chr2	22124516	22124913	202
chr10	33160896	33161293	174
chr2	88913283	88913680	140
chr14	73856653	73857050	114
chr1	66282313	66282710	82
chr17	64783774	64784171	89
chr1	94688590	94688987	83
chr7	151236272	151236669	75
chr3	12169760	12170157	67
chr7	16183199	16183596	51
chr5	31435190	31435587	43
chr13	109822410	109822807	38
chr2	85955056	85955453	37
chr19	19458333	19458730	35
chr7	5517275	5517672	31
chr13	55517940	55518337	29
chrX	152567774	152568171	21
chr1	203688842	203689239	44
chr2	225103281	225103678	18
chr22	23078945	23079342	18
chr19	38839581	38839978	13
chr14	97554727	97555124	11
chr18	5953236	5953633	11
chrX	111042065	111042461	2194
chr2	31468199	31468595	1080
chr4	56780103	56780499	1024
chr10	132773764	132774160	256
chr7	156335460	156335856	203
chr2	66592969	66593365	152
chr20	16156870	16157266	150
chr4	152117250	152117646	141
chr21	46609281	46609677	133
chr16	80379726	80380122	116
chr14	43141491	43141887	111
chr6	152426318	152426714	102
chr17	53313645	53314041	91
chr3	13754583	13754979	89
chr1	91488856	91489252	41
chr4	153891296	153891692	75
chr1	107873454	107873850	66
chr13	23631528	23631924	67
chr4	187302329	187302725	62
chr6	116912640	116913036	61
chr1	119670017	119670413	11
chr16	20806272	20806668	58
chr2	136965262	136965658	45
chr3	1744133	1744529	37
chr2	194847377	194847773	33
chrX	12996854	12997250	30
chr10	131591460	131591856	30
chr11	15910521	15910917	26
chr9	30773924	30774320	26
[truncated: 23,725 more rows]

## Sheet: Sample 4-Replicate 3
Sample 4-Replicate 3
chromosome	Left breakpoint	Right breakpoint	Estimated Depth
chr1	36503	36840	20
chr1	123459	123824	18
chr1	140258	140636	28
chr1	415006	415366	13
chr1	479470	479834	54
chr1	505220	505538	15
chr1	714466	714830	19
chr1	902600	902769	45
chr1	902868	903196	427
chr1	984853	985187	27
chr1	1026879	1027061	12
chr1	1222422	1222619	17
chr1	1418670	1418990	626
chr1	1418671	1418991	543
chr1	1431516	1431995	77
chr1	1501901	1502085	29
chr1	1687947	1688286	32
chr1	2047566	2047746	27
chr1	2079965	2080433	78
chr1	2095283	2095520	49
chr1	2200492	2200827	60
chr1	2210210	2210546	28
chr1	2637727	2638049	15
chr1	2785449	2785650	1392
chr1	3004038	3004230	28
chr1	3090830	3091169	1188
chr1	3090831	3091170	1464
chr1	3092595	3092994	28
chr1	3175555	3175925	95
chr1	3232223	3232566	16
chr1	3305746	3306137	129
chr1	3361039	3361238	182
chr1	3768483	3768666	12
chr1	3850590	3850976	186
chr1	3900451	3900689	37
chr1	3906553	3906900	18
chr1	3928377	3928568	198
chr1	4057814	4057974	20
chr1	4089577	4089748	21
chr1	4272509	4272816	819
chr1	4301700	4301900	186
chr1	4344734	4345074	25
chr1	4362486	4362823	26
chr1	4382122	4382320	37
chr1	4477558	4478161	12
chr1	4880627	4880996	73
chr1	4888695	4889064	24
chr1	4963486	4963708	699
chr1	5002449	5002610	45
chr1	5036821	5037211	191
chr1	5123706	5123910	609
chr1	5150085	5150277	29
chr1	5261816	5262016	135
chr1	5361546	5361748	133
chr1	5393731	5393933	15
chr1	5493002	5493373	1006
chr1	5493003	5493362	1603
chr1	5536809	5537038	73
chr1	5587424	5587784	21
chr1	5671531	5671765	374
chr1	5758413	5758499	50
chr1	5760185	5760515	54
chr1	5769322	5769670	37
chr1	5880645	5881010	1112
chr1	5972079	5972277	14
chr1	6136386	6136586	734
chr1	6141785	6142000	40
chr1	6232520	6233225	1137
chr1	6348138	6348717	52
chr1	6359086	6359272	51
chr1	6367810	6368181	98
chr1	6414659	6414941	46
chr1	6444019	6444641	13
chr1	6672646	6672976	308
chr1	6964665	6964866	125
chr1	7152093	7152296	46
chr1	7316533	7316889	76
chr1	7363934	7364125	649
chr1	7628448	7628644	103
chr1	7661371	7661569	110
chr1	7685309	7685519	11
chr1	7696955	7697166	61
chr1	7913183	7913361	30
chr1	8057901	8059131	25
chr1	8212926	8213259	23
chr1	8350664	8351127	153
chr1	8376144	8376367	13
chr1	8409264	8409419	66
chr1	8651516	8651879	154
chr1	8838766	8839122	5294
chr1	8838770	8839120	15
chr1	8838768	8839119	4728
chr1	8863338	8863527	22
chr1	8938287	8938638	115
chr1	8962929	8963087	14
chr1	9044612	9044994	15
chr1	9127656	9127992	380
chr1	9245129	9245333	14
chr1	9434050	9434385	1545
chr1	9475965	9476345	192
chr1	9616785	9617132	69
chr1	9761843	9762192	184
chr1	9873175	9873524	108
chr1	9910908	9911301	188
chr1	10338003	10338353	14
chr1	10630962	10631164	16
chr1	10646183	10646502	165
chr1	10671190	10671507	349
chr1	10727481	10727836	482
chr1	10778288	10778648	14
chr1	10788157	10788344	198
chr1	10801975	10802306	158
chr1	11043397	11043581	350
chr1	11103639	11103958	44
chr1	11121401	11121620	118
chr1	11592930	11593135	24
chr1	11653837	11654177	56
chr1	11663787	11664099	1844
chr1	11667267	11667581	989
chr1	11682058	11682410	18
chr1	11872915	11873130	27
chr1	12005726	12006051	26
chr1	12026709	12026821	12
chr1	12162141	12162315	59
chr1	12226856	12227216	34
chr1	12231050	12231477	412
chr1	12245384	12245737	12
chr1	12499624	12499762	16
chr1	12602416	12602732	645
chr1	12727147	12727332	39
chr1	12779577	12779939	160
chr1	12810518	12810887	208
chr1	12919460	12919795	53
chr1	13281988	13282323	75
chr1	13737853	13738240	472
chr1	13811456	13811647	14
chr1	13842692	13843082	17
chr1	13929119	13929303	179
chr1	14300235	14300597	37
chr1	14604003	14604201	232
chr1	14704796	14704976	19
chr1	14716549	14716780	26
chr1	14763901	14764252	86
chr1	14783919	14784243	858
chr1	14876008	14876354	106
chr1	14921438	14922074	598
chr1	14921440	14922071	601
chr1	15036935	15037307	27
chr1	15046898	15047123	61
chr1	15088405	15088606	20
chr1	15140534	15140719	33
chr1	15404264	15404467	20
chr1	15407269	15407620	17
chr1	15433454	15433916	612
chr1	15838227	15838440	2288
chr1	15887890	15888075	29
chr1	15915310	15915774	542
chr1	15915312	15915766	902
chr1	15941051	15941256	17
chr1	15968662	15968989	26
chr1	16068193	16068551	77
chr1	16253843	16254952	133
chr1	16288831	16289147	29
chr1	16373898	16374218	11
chr1	16440372	16440565	19
chr1	16443309	16443684	118
chr1	16553615	16553982	16
chr1	16706304	16706644	88
chr1	16767936	16768263	174
chr1	16853952	16854325	15
chr1	16933646	16933825	259
chr1	17167690	17167873	47
chr1	17287216	17287418	61
chr1	17385750	17386123	236
chr1	17394068	17394392	37
chr1	17512364	17512700	46
chr1	17516855	17517034	17
chr1	17609611	17609974	509
chr1	17620253	17620455	627
chr1	17720103	17720473	136
chr1	17887875	17888083	50
chr1	17895387	17895569	88
chr1	18159189	18159538	1194
chr1	18296519	18296711	65
chr1	18312477	18312675	24
chr1	18337499	18337708	44
chr1	18397240	18397594	15
chr1	18442972	18443299	12
chr1	18476003	18476339	510
chr1	18559701	18560043	1970
chr1	18559705	18560039	1178
chr1	18605357	18605706	92
chr1	18628637	18630887	556
chr1	18705286	18705652	420
chr1	18876184	18876516	235
chr1	18882606	18882788	25
chr1	18889122	18889484	74
chr1	18950066	18950264	79
chr1	18951458	18951663	45
chr1	19009286	19009600	32
chr1	19033866	19034062	2811
chr1	19071700	19071912	89
chr1	19072994	19073184	39
chr1	19219229	19219607	232
chr1	19230658	19231019	19
chr1	19400130	19400465	26
chr1	19427074	19427265	20
chr1	19528678	19529047	14
chr1	19816665	19817001	203
chr1	19945110	19945437	29
chr1	20038941	20039290	134
chr1	20100320	20100640	108
chr1	20159539	20159876	1525
chr1	20175037	20175231	430
chr1	20416371	20416737	181
chr1	20454288	20454519	48
chr1	20600103	20600290	38
chr1	20663693	20663884	26
chr1	20889569	20889909	191
chr1	21073449	21073805	198
chr1	21244216	21244419	21
chr1	21303777	21304133	20
chr1	21385201	21385532	41
chr1	21657437	21657636	1931
chr1	21657438	21657637	1643
chr1	21795046	21795406	62
chr1	21898714	21898901	69
chr1	21936582	21936761	20
chr1	22048737	22049081	24
chr1	22161196	22161569	190
chr1	22234275	22234603	94
chr1	22351708	22351909	909
chr1	22351710	22351910	811
chr1	22532937	22533307	55
chr1	22543620	22544008	212
chr1	22545207	22545568	37
chr1	22648111	22648463	153
chr1	22747338	22747700	1116
chr1	22766978	22767289	376
chr1	22831017	22831330	31
chr1	23134415	23134744	739
chr1	23222935	23223817	37
chr1	23452254	23452563	794
chr1	23575764	23576096	43
chr1	23599628	23599813	44
chr1	23719410	23719799	285
chr1	23748596	23748949	15
chr1	23892297	23892624	34
chr1	23903687	23904014	54
chr1	24110397	24110757	534
chr1	24236452	24236634	216
chr1	24352657	24352992	26
chr1	24355501	24355719	18
chr1	24380092	24380293	21
chr1	24570785	24571104	145
chr1	24917517	24917683	30
chr1	24980985	24981229	5303
chr1	24980986	24981230	3777
chr1	24988176	24988577	16
chr1	25080575	25080784	160
chr1	25113872	25114066	37
chr1	25230893	25231296	1037
chr1	25230894	25231297	404
chr1	25243436	25243624	16
chr1	25308165	25308534	146
chr1	25369487	25369700	19
chr1	25516212	25516544	1086
chr1	25522641	25522992	90
chr1	25680001	25680327	14
chr1	25896208	25896398	27
chr1	25930893	25931226	72
chr1	25931681	25932054	12
chr1	26112279	26112618	699
chr1	26216921	26217145	13
chr1	26287881	26288216	11
chr1	26553067	26553257	80
chr1	26773792	26773984	32
chr1	26853992	26854321	167
chr1	26957037	26957537	72
chr1	26975577	26975764	13
chr1	26999752	27000178	93
chr1	27047181	27047366	191
chr1	27071243	27071593	114
chr1	27117699	27117900	18
chr1	27121124	27121495	166
chr1	27301403	27301731	59
chr1	27318014	27318205	208
chr1	27361678	27362014	82
chr1	27591191	27591559	100
chr1	27745470	27745808	15
chr1	27754651	27755001	43
chr1	27765933	27766136	339
chr1	27797709	27798056	24
chr1	27885453	27885820	1004
chr1	28358414	28358755	283
chr1	28593425	28593725	39
chr1	28965865	28966250	87
chr1	29206208	29206398	41
chr1	29217811	29218186	88
chr1	29408503	29408888	12
chr1	29511575	29511763	28
chr1	29678822	29679015	14
chr1	29743268	29743657	92
chr1	29758993	29759184	36
chr1	29767760	29767957	32
chr1	29803075	29803850	4183
chr1	29939001	29939350	14
chr1	29942487	29942811	35
chr1	29945441	29945783	522
chr1	30018927	30019101	3184
chr1	30065397	30065745	292
chr1	30311227	30311397	40
chr1	30398624	30398815	249
chr1	30412435	30412634	3152
chr1	30472729	30476630	233
chr1	30506189	30506531	317
chr1	30520536	30520703	263
chr1	30691140	30691503	35
chr1	30757435	30757682	11
chr1	30778976	30779176	349
chr1	30874061	30874411	489
chr1	30875313	30875504	449
chr1	30930844	30931252	43
chr1	30932112	30932471	11
chr1	30944869	30945229	349
chr1	30993823	30994020	235
chr1	31164039	31164222	19
chr1	31321238	31321772	107
chr1	31341360	31341688	112
chr1	31424154	31424468	75
chr1	31592434	31592636	14
chr1	31665037	31665399	230
chr1	31688922	31689250	17
chr1	31695694	31695871	13
chr1	31720730	31721087	969
chr1	31720731	31721088	1085
chr1	31932690	31933209	45
chr1	32254134	32254879	108
chr1	32431721	32431905	96
chr1	32525119	32525282	12
chr1	32616885	32617059	791
chr1	32695803	32696009	1420
chr1	32742506	32742698	17
chr1	32743938	32744323	39
chr1	32979684	32980040	46
chr1	33163974	33164160	46
chr1	33196915	33197329	208
chr1	33219273	33219641	35
chr1	33312721	33312881	17
chr1	33403569	33403944	11
chr1	33434659	33434992	20
chr1	33496112	33496312	122
chr1	33903011	33903208	33
chr1	34024025	34024412	327
chr1	34124163	34124355	24
chr1	34270227	34270408	15
chr1	34468255	34468641	22
chr1	34500617	34500848	48
chr1	34580020	34580382	114
chr1	34583476	34583864	37
chr1	34646092	34646286	893
chr1	35154618	35154775	73
chr1	35442858	35443230	22
chr1	35572221	35572556	108
chr1	35616010	35616427	61
chr1	35668996	35669181	718
chr1	35808121	35808333	31
chr1	36008333	36008654	849
chr1	36067340	36067695	262
chr1	36269363	36269699	19
chr1	36414195	36414549	12
chr1	36507552	36507740	13
chr1	36596772	36596928	11
chr1	36783210	36783596	12
chr1	36785247	36785436	58
chr1	36798991	36799137	84
chr1	36942196	36942618	335
chr1	36969437	36969842	250
chr1	36977026	36977502	20
chr1	36987603	36987791	116
chr1	37086594	37086792	15
chr1	37235507	37235833	53
chr1	37242510	37242718	90
chr1	37303444	37303635	20
chr1	37313356	37313556	22
chr1	37356922	37357538	56
chr1	37418829	37419190	80
chr1	37476181	37476571	43
chr1	37612780	37613139	40
chr1	37823744	37824376	45
chr1	37881322	37881690	56
chr1	37976523	37976861	29
chr1	38113123	38113294	12
chr1	38142910	38143292	82
chr1	38500933	38501243	34
chr1	38556856	38557068	159
chr1	38604658	38605038	73
chr1	38856763	38857111	96
chr1	39045099	39045446	646
chr1	39272016	39272359	237
chr1	39392358	39392686	17
chr1	39438002	39438238	11
chr1	39554770	39554959	23
chr1	39566232	39566597	26
chr1	39653725	39653928	665
chr1	39680834	39680997	24
chr1	39817238	39817433	57
chr1	39836259	39836783	44
chr1	39921611	39921938	581
chr1	40421606	40421968	1124
chr1	40549777	40549977	25
chr1	40690676	40691038	39
chr1	40762733	40763093	41
chr1	40826090	40826294	38
chr1	40908334	40908550	1812
chr1	40952098	40952587	552
chr1	41051908	41052430	25
chr1	41065976	41066315	176
chr1	41306705	41306902	81
chr1	41324382	41324720	35
chr1	41364531	41364857	133
chr1	41498060	41498417	3780
chr1	41498061	41498418	1069
chr1	41498063	41498420	721
chr1	41581438	41581639	18
chr1	41748176	41748377	59
chr1	41823608	41823747	17
chr1	41850096	41850478	17
chr1	42179437	42179805	107
chr1	42182107	42182455	16
chr1	42235068	42235416	287
chr1	42453630	42453842	57
chr1	42681924	42682145	15
chr1	42746929	42747135	550
chr1	42778018	42778220	239
chr1	42794096	42794276	572
chr1	42824806	42825010	18
chr1	42866922	42867271	716
chr1	42993208	42993537	14
chr1	43009241	43009615	16
chr1	43056713	43057114	297
chr1	43063076	43063280	12
chr1	43241395	43241546	216
chr1	43241396	43241547	177
chr1	43285667	43285880	361
chr1	43359765	43360100	272
chr1	43361134	43361335	208
chr1	43371513	43371841	45
chr1	43553712	43553942	206
chr1	43568837	43569055	15
chr1	43724771	43725105	102
chr1	43748568	43748753	16
chr1	43844156	43844362	1124
chr1	43844157	43844363	1223
chr1	43935010	43935208	61
chr1	44641806	44641964	12
chr1	44713499	44713836	61
chr1	44831811	44832137	667
chr1	44841655	44841851	140
chr1	44964148	44964547	29
chr1	45054139	45054341	25
chr1	45091863	45092053	15
chr1	45098158	45098366	113
chr1	45343261	45343620	61
chr1	45789582	45789898	11
chr1	45921279	45921630	313
chr1	46001772	46002242	11
chr1	46187711	46188048	231
chr1	46221051	46221604	15
chr1	46249164	46249754	35
chr1	46535515	46535705	14
chr1	46682030	46682380	40
chr1	46802411	46802618	111
chr1	46928813	46929195	12
chr1	47188681	47188873	26
chr1	47283317	47283509	72
chr1	47360276	47360609	13
chr1	47626729	47626933	89
chr1	47816044	47816393	200
chr1	47833478	47833811	12
chr1	47857133	47857481	31
chr1	48053312	48053776	183
chr1	48103454	48103651	16
chr1	48181051	48181414	256
chr1	48232256	48232566	11
chr1	48372930	48373259	49
chr1	48493900	48494277	223
chr1	48493904	48494275	205
chr1	48537642	48537849	11
chr1	48546284	48546504	12
chr1	48599452	48599804	17
chr1	48847599	48847948	12
chr1	48940551	48940926	174
chr1	49098700	49098892	30
chr1	49301132	49301518	27
chr1	49338451	49338789	15
chr1	49349941	49350161	2669
chr1	49639972	49640152	41
chr1	49673499	49673882	52
chr1	49719432	49719780	47
chr1	49822928	49823134	23
chr1	50229647	50229825	27
chr1	50253073	50253437	202
chr1	50292209	50292586	639
chr1	50312423	50312635	69
chr1	50668369	50668726	140
chr1	50967360	50967672	34
chr1	50974226	50974335	85
chr1	51001478	51001661	70
chr1	51725696	51725851	41
chr1	51771798	51772144	11
chr1	51789122	51789313	32
chr1	51824847	51825183	24
chr1	51942260	51942451	15
chr1	52232829	52233159	22
chr1	52345874	52346212	334
chr1	53070383	53070590	20
chr1	53114829	53115174	94
chr1	53217396	53217597	1154
chr1	53293019	53293519	175
chr1	53515375	53515559	2834
chr1	53515377	53515555	4143
chr1	53570189	53570539	222
chr1	53616227	53616415	29
chr1	53704680	53704864	307
chr1	53903129	53903308	21
chr1	54143985	54144364	383
chr1	54144326	54144502	37
chr1	54292442	54292797	123
chr1	54358237	54358438	22
chr1	54433428	54433627	276
chr1	54462944	54463501	862
chr1	54560241	54560586	448
chr1	54583709	54583882	744
chr1	54697763	54697942	195
chr1	54768227	54768429	17
chr1	54866981	54867198	14
chr1	54970881	54971617	33
chr1	55066521	55066920	41
chr1	55232268	55232490	31
chr1	55383984	55384159	144
chr1	55443596	55443801	23
chr1	55479126	55479473	29
chr1	55507436	55507787	1537
chr1	55557721	55557942	12
chr1	55592592	55592795	56
chr1	55818741	55819119	70
chr1	56168240	56168429	24
chr1	56219787	56220130	93
chr1	56230832	56231010	12
chr1	56524014	56524206	34
chr1	56574829	56575027	13
chr1	56782776	56783130	144
chr1	56841190	56841694	34
chr1	56852323	56852510	35
chr1	57145755	57146087	153
chr1	57272120	57272477	2601
chr1	57460655	57460837	25
chr1	57551948	57552290	41
chr1	58105000	58105208	14
chr1	58279912	58280291	666
chr1	58290627	58290866	166
chr1	58336200	58336593	20
chr1	58398035	58398221	12
chr1	58437814	58438164	11
chr1	58460091	58460430	16
chr1	58467047	58467216	23
chr1	58548679	58549004	28
chr1	58889942	58890278	95
chr1	59033474	59033809	11
chr1	59541399	59541590	20
chr1	59541986	59542314	663
chr1	59739804	59740161	50
chr1	59988707	59989073	19
chr1	60154132	60154323	62
chr1	60289664	60289849	12
chr1	60531588	60531946	14
chr1	60678929	60679134	19
chr1	60950313	60950510	109
chr1	61151659	61151855	131
chr1	61375214	61375565	59
chr1	61925891	61926248	75
chr1	62106781	62106966	34
chr1	62119180	62119539	43
chr1	62361448	62361701	23
chr1	62390182	62390554	127
chr1	62918094	62918427	2508
chr1	62918096	62918424	1295
chr1	62941363	62941702	29
chr1	62954776	62954938	277
chr1	63097043	63097221	60
chr1	63404219	63404535	413
chr1	63590052	63590230	15
chr1	63590563	63590899	13
chr1	63591664	63592073	164
chr1	63778248	63778598	45
chr1	63996809	63997006	27
chr1	64080512	64081066	106
chr1	64100354	64100722	329
chr1	64113328	64113698	33
chr1	64434556	64434731	104
chr1	64500784	64500948	21
chr1	64506052	64506486	47
chr1	64601310	64601469	55
chr1	64709216	64709572	14
chr1	64714067	64714429	24
chr1	64808564	64808902	423
chr1	64858127	64858473	32
chr1	64870622	64870790	69
chr1	64942704	64943033	16
chr1	64989678	64990041	41
chr1	65049482	65049853	63
chr1	65247605	65247795	153
chr1	65341534	65341890	70
chr1	65355341	65355557	60
chr1	65753620	65753824	71
chr1	65793561	65793930	1879
chr1	65869055	65869437	20
chr1	66163843	66164188	31
chr1	66488868	66489075	29
chr1	66573297	66573624	13
chr1	66925493	66925876	83
chr1	67261584	67261953	24
chr1	67352277	67352674	187
chr1	67442895	67443102	25
chr1	67700200	67700525	124
chr1	67738480	67738838	583
chr1	67960490	67960862	250
chr1	68126555	68126897	606
chr1	68127057	68127389	53
chr1	68153254	68153569	240
chr1	68322926	68323300	445
chr1	68796031	68796438	61
chr1	69002029	69002423	11
chr1	69198853	69199216	52
chr1	70153595	70153964	12
chr1	70664308	70664502	17
chr1	70773786	70774112	365
chr1	70826547	70826743	154
chr1	70933138	70933337	12
chr1	70962902	70963228	70
chr1	71166028	71166258	53
chr1	71239072	71239605	525
chr1	71372426	71372768	27
chr1	71797034	71797231	18
chr1	72103292	72103489	12
chr1	72130135	72130351	62
chr1	72911807	72911994	875
chr1	72973414	72973786	300
chr1	73181489	73181714	350
chr1	73611867	73612174	36
chr1	73735487	73736004	26
chr1	73760733	73761084	31
chr1	73886393	73886578	212
chr1	73895697	73896054	13
chr1	74283185	74283370	26
chr1	74380293	74380515	24
chr1	74494140	74494497	42
chr1	74822021	74822758	21
chr1	74824234	74824456	12
chr1	75135647	75135979	15
chr1	75225449	75225776	42
chr1	75259807	75260177	12
chr1	75614979	75615330	203
chr1	75614980	75615329	261
chr1	75648441	75648645	23
chr1	76082619	76082980	19
chr1	76093666	76094051	21
chr1	76105647	76105855	30
chr1	76375579	76375937	33
chr1	76440791	76440979	177
chr1	76444910	76445118	17
chr1	76853567	76853954	26
chr1	77282425	77282783	11
chr1	77375306	77375673	61
chr1	77469301	77469671	46
chr1	77508560	77508923	229
chr1	78053389	78053581	84
chr1	78231379	78231576	50
chr1	78297638	78298015	56
chr1	78534820	78535168	62
chr1	78695068	78695419	14
chr1	79066670	79066858	13
chr1	79101924	79102283	44
chr1	79228691	79228881	32
chr1	79504128	79504491	13
chr1	79806258	79806604	182
chr1	80045731	80046085	47
chr1	80174479	80174829	145
chr1	80518985	80519312	12
chr1	81108330	81108509	243
chr1	81147012	81147342	34
chr1	81298350	81298555	12
chr1	81542120	81542330	234
chr1	82500847	82501025	24
chr1	82844027	82844238	589
chr1	83526175	83526519	22
chr1	83642665	83643023	387
chr1	84377078	84377272	22
chr1	84696733	84697232	63
chr1	84741575	84741968	830
chr1	84833713	84833894	24
chr1	84874337	84874523	23
chr1	84878506	84878700	37
chr1	84945171	84945406	25
chr1	85479574	85479900	18
chr1	85497310	85497709	17
chr1	85589486	85589683	103
chr1	85920956	85921269	131
chr1	85962112	85962482	185
chr1	86385485	86385888	12
chr1	86406626	86406824	12
chr1	86644221	86644559	33
chr1	86764721	86764904	23
chr1	86793044	86793255	18
chr1	87149921	87150238	15
chr1	87169342	87169543	14
chr1	87169918	87170132	60
chr1	87256131	87256454	244
chr1	87783303	87783534	60
chr1	87928527	87928889	24
chr1	87990606	87990994	26
chr1	88024950	88025175	188
chr1	88555066	88555451	263
chr1	88746561	88747076	48
chr1	89175128	89175515	26
chr1	89298489	89298656	58
chr1	89312555	89312759	105
chr1	89473258	89473596	37
chr1	89552383	89552713	18
chr1	89557004	89557355	433
chr1	89607706	89608037	55
chr1	89627676	89628001	102
chr1	89709234	89709434	245
chr1	89715588	89715981	34
chr1	89745337	89745511	14
chr1	89987459	89987819	91
chr1	90068410	90068624	25
chr1	90184271	90184638	31
chr1	90302815	90303153	41
chr1	90346720	90346904	21
chr1	90352215	90352393	71
chr1	90367126	90368018	30
chr1	90517684	90517873	61
chr1	91030283	91030483	85
chr1	91054868	91055228	46
chr1	91056431	91056775	172
chr1	91102960	91103319	127
chr1	91387111	91387299	53
chr1	91526376	91526738	65
chr1	91687872	91688205	31
chr1	91759813	91760021	25
chr1	91779130	91779334	113
chr1	91804093	91804300	212
chr1	91828899	91829243	118
chr1	91869244	91869437	1345
chr1	91970554	91970889	17
chr1	92105844	92106184	218
chr1	92148246	92148574	15
chr1	92310318	92310498	30
chr1	92491394	92491762	13
chr1	92603775	92603939	14
chr1	92682556	92682736	214
chr1	92857630	92857970	30
chr1	92907497	92908015	106
chr1	93492956	93493237	54
chr1	93598404	93598597	37
chr1	93629723	93630052	105
chr1	93784537	93784739	115
chr1	93818168	93818515	114
chr1	93826031	93826392	127
chr1	93865352	93865724	151
chr1	94055930	94056257	48
chr1	94075796	94076160	380
chr1	94130977	94131329	434
chr1	94236711	94237056	136
chr1	94375536	94375885	64
chr1	94608714	94608880	77
chr1	94707663	94707838	79
chr1	94887890	94888084	255
chr1	95384347	95384663	854
chr1	95682408	95682607	37
chr1	95987848	95988206	22
chr1	96151861	96152223	16
chr1	96205373	96205557	26
chr1	96542705	96542904	206
chr1	97493136	97493479	24
chr1	97870704	97871065	26
chr1	98094230	98094599	147
chr1	98251601	98251928	36
chr1	98386292	98386476	11
chr1	98516752	98517124	59
chr1	98527741	98528098	195
chr1	98946250	98946888	62
chr1	98997716	98997917	46
chr1	99361453	99361819	18
chr1	99542912	99546521	40
chr1	99986927	99987097	30
chr1	100257683	100257762	12
chr1	100519289	100519497	16
chr1	100522462	100522819	36
chr1	100557544	100557771	737
chr1	100683626	100683796	402
chr1	100691666	100692420	736
chr1	100699945	100700303	49
chr1	100702904	100703301	90
chr1	100879201	100879550	15
chr1	100902594	100902948	17
chr1	101335592	101335954	14
chr1	101389572	101389923	32
chr1	101673110	101673465	27
chr1	102087110	102087570	294
chr1	102150051	102150420	75
chr1	102382106	102382314	67
chr1	102628926	102629272	19
chr1	102874724	102874908	21
chr1	103529810	103530009	20
chr1	103569566	103569926	145
chr1	103905569	103905933	93
chr1	104018557	104018874	51
chr1	104358278	104358675	47
chr1	104463063	104463255	31
chr1	104684978	104685180	23
chr1	104735885	104736200	206
chr1	105097913	105098262	711
chr1	105956578	105956783	30
chr1	105995646	105995998	199
chr1	106126597	106126778	17
chr1	106174255	106174623	12
chr1	106223224	106223430	15
chr1	106258087	106258427	50
chr1	106348149	106348363	91
chr1	107135677	107136046	86
chr1	107338407	107338626	51
chr1	107422216	107422571	26
chr1	107550592	107550806	142
chr1	107689226	107689441	741
chr1	107730824	107731006	11
chr1	107744197	107744385	16
chr1	107807484	107807635	14
chr1	108087493	108087676	23
chr1	108598822	108598996	14
chr1	108645654	108645862	40
chr1	108704169	108704503	16
chr1	108829974	108830324	18
chr1	108895291	108895620	34
chr1	109209943	109210316	120
chr1	109271949	109272332	34
chr1	109496845	109497176	163
chr1	109503142	109503337	11
chr1	109528634	109529158	55
chr1	109624651	109624859	135
chr1	109797730	109797940	28
chr1	109923905	109924252	80
chr1	110158800	110159142	264
chr1	110175158	110175355	262
chr1	110292881	110293078	532
chr1	110312360	110312718	221
chr1	110318197	110318412	13
chr1	110480520	110480737	17
chr1	110497911	110498271	129
chr1	111180079	111180435	15
chr1	111189317	111189644	159
chr1	111410811	111411135	13
chr1	111476223	111476406	13
chr1	111800779	111801137	327
chr1	111866740	111867288	86
chr1	111960454	111960644	88
chr1	112046368	112046539	12
chr1	112244919	112245106	36
chr1	112250589	112250802	50
chr1	112255311	112255688	17
chr1	112332349	112332549	32
chr1	112396970	112397306	11
chr1	113689572	113689922	18
chr1	113896149	113896487	22
chr1	114238102	114238465	759
chr1	114350534	114350850	110
chr1	114595582	114595970	15
chr1	114782229	114782613	25
chr1	114873445	114873834	126
chr1	115052771	115053117	11
chr1	115091945	115092276	1284
chr1	115175237	115175559	86
chr1	115589753	115589914	20
chr1	115642654	115642952	101
chr1	115863098	115863480	28
chr1	115914340	115914899	33
chr1	115991998	115992153	253
chr1	116092601	116092928	42
chr1	116253165	116253524	284
chr1	116303309	116303499	14
chr1	116571390	116571723	298
chr1	116671491	116671595	43
chr1	117227678	117227894	266
chr1	117229281	117229547	21
chr1	117348945	117349236	30
chr1	117579364	117579736	110
chr1	117795877	117796198	63
chr1	118045498	118045894	117
chr1	118161528	118161895	1128
chr1	118161529	118161887	1442
chr1	118189436	118189812	12
chr1	118199033	118199741	64
chr1	118226713	118226914	15
chr1	118334531	118334717	110
chr1	118341743	118342150	48
chr1	118529538	118529938	53
chr1	118598309	118598656	16
chr1	118789263	118789567	81
chr1	118878016	118878223	16
chr1	118974786	118975148	32
chr1	118995297	118995642	21
chr1	118996827	118997156	42
chr1	119309817	119310157	16
chr1	119392231	119392587	13
chr1	119466627	119467055	139
chr1	119471300	119471479	89
chr1	119566298	119566490	467
chr1	119732809	119733200	39
chr1	119742849	119743269	43
chr1	119797873	119798036	49
chr1	120215177	120215563	13
chr1	120682846	120683232	20
chr1	121020265	121020650	15
chr1	121022120	121022320	32
chr1	121082864	121083199	29
chr1	121161367	121161534	16
chr1	124786252	124786660	15
chr1	125116143	125116331	31
chr1	143672565	143672784	15
chr1	143939740	143939931	717
chr1	144425855	144426085	16
chr1	144731809	144731999	12
chr1	145124226	145124427	11
chr1	145128040	145128230	399
chr1	145155635	145155835	26
chr1	145157305	145157688	24
chr1	145720454	145720812	536
chr1	145876476	145876666	16
chr1	145962991	145963208	90
chr1	146611432	146611924	49
chr1	146698116	146698315	17
chr1	146757379	146757739	553
chr1	146924102	146924315	79
chr1	147242162	147242541	35
chr1	147246084	147246437	99
chr1	147255868	147256072	35
chr1	147366618	147366954	14
chr1	147409634	147409975	61
chr1	147491622	147491995	92
chr1	147611718	147612061	130
chr1	147735385	147735720	164
chr1	147746795	147747579	42
chr1	147748102	147748288	16
chr1	147792886	147793245	22
chr1	147853350	147853717	71
chr1	148013462	148013793	54
chr1	148175600	148175812	27
chr1	148383937	148384117	24
chr1	149200414	149200801	53
chr1	149914995	149915166	35
chr1	150173018	150173339	151
chr1	150233723	150234098	42
chr1	150404551	150404733	56
chr1	150549954	150550298	41
chr1	150573186	150573511	177
chr1	150666852	150667494	295
chr1	150725553	150725893	37
chr1	150772242	150772635	12
chr1	150806121	150806332	13
chr1	150809241	150809569	11
chr1	151003486	151003685	18
chr1	151164429	151164795	195
chr1	151180559	151180899	16
chr1	151291876	151292075	37
chr1	151405049	151405420	224
chr1	151433767	151434252	12
chr1	151519694	151520057	16
chr1	151732216	151732580	1242
chr1	151732212	151732575	1508
chr1	151742773	151743122	34
chr1	151745930	151746299	81
chr1	151832326	151832534	25
chr1	151861258	151861827	33
chr1	151938570	151938899	21
chr1	152189620	152189938	13
chr1	152226034	152226395	22
chr1	152352743	152353010	255
chr1	152387558	152387922	13
chr1	152421107	152421445	994
chr1	152503579	152503766	26
chr1	152517684	152518139	44
chr1	152872310	152872683	1251
chr1	152954575	152954957	158
chr1	152970492	152970888	17
chr1	153167636	153167983	11
chr1	153183130	153183493	12
chr1	153204156	153204486	32
chr1	153220172	153220374	17
chr1	153252044	153252238	225
chr1	153258445	153258644	24
chr1	153277348	153277687	107
chr1	153303958	153304291	36
chr1	153341851	153342261	95
chr1	153352886	153353197	45
chr1	153387984	153388486	29
chr1	153406633	153406807	15
chr1	153435558	153435740	19
chr1	153515473	153515680	26
chr1	153619527	153619748	44
chr1	153656586	153656787	21
chr1	153660725	153661102	18
chr1	153749581	153749662	292
chr1	153851984	153852339	256
chr1	153920448	153920678	16
chr1	153981041	153981377	136
chr1	154045760	154046099	23
chr1	154115899	154116086	49
chr1	154351617	154351962	100
chr1	154372429	154372785	304
chr1	154587795	154588119	54
chr1	154591818	154592146	125
chr1	154605512	154605886	86
chr1	154721915	154722284	503
chr1	154721983	154722306	92
chr1	154732420	154732635	142
chr1	154749059	154749242	17
chr1	154750235	154750422	46
chr1	154759601	154759829	48
chr1	154777463	154777822	157
chr1	154922408	154922758	1933
chr1	154929149	154929339	62
chr1	154936667	154936886	21
chr1	154976399	154976721	17
chr1	155004817	155005041	85
chr1	155068193	155068382	18
chr1	155133680	155133897	137
chr1	155398718	155398904	4130
chr1	155398720	155398900	241
chr1	155680535	155680720	133
chr1	155961746	155962113	12
chr1	156124624	156124987	10084
chr1	156124628	156124985	390
chr1	156126396	156126862	33
chr1	156151907	156152243	63
chr1	156157407	156157745	56
chr1	156186598	156186957	13
chr1	156382914	156383115	24
chr1	156415619	156415821	62
chr1	156416044	156416406	71
chr1	156427738	156428091	72
chr1	156518046	156518277	21
chr1	156691443	156691652	50
chr1	156723960	156724145	41
chr1	156847093	156847417	20
chr1	156848194	156848580	18
chr1	156849543	156849888	115
chr1	156879893	156880088	73
chr1	156914800	156914989	38
chr1	156959496	156959836	84
chr1	156988950	156989135	23
chr1	157040985	157041323	14
chr1	157053421	157053619	12
chr1	157157925	157158130	859
chr1	157183729	157183930	50
chr1	157205279	157205467	11
chr1	157476349	157476664	27
chr1	157515101	157515445	61
chr1	157523919	157524439	12
chr1	157583895	157584074	88
chr1	157652656	157652981	53
chr1	157747889	157748236	30
chr1	157902083	157902430	119
chr1	157996805	157997029	82
chr1	158051222	158051591	62
chr1	158065219	158065410	169
chr1	158142698	158143027	78
chr1	158214520	158214718	32
chr1	158287182	158287556	133
chr1	158485419	158485603	56
chr1	158681181	158681526	59
chr1	159248451	159248794	343
chr1	159280182	159280481	29
chr1	159300256	159300598	33
chr1	159503150	159503456	65
chr1	159611939	159612205	23
chr1	159614784	159615011	70
chr1	159783744	159784105	11
chr1	159910600	159910830	1264
chr1	159927276	159927478	15
chr1	159959432	159959622	13
chr1	159976238	159976582	48
chr1	160021832	160022170	128
chr1	160028692	160029030	28
chr1	160054596	160054760	61
chr1	160080279	160080494	29
chr1	160091871	160092382	139
chr1	160100607	160100959	126
chr1	160139691	160139877	11
chr1	160243828	160244171	33
chr1	160268815	160269134	176
chr1	160278843	160279170	123
chr1	160340612	160340953	12
chr1	160349381	160349747	2462
chr1	160349386	160349743	2016
chr1	160374289	160374660	14
chr1	160409228	160409704	93
chr1	160459299	160459499	77
chr1	160553834	160554017	11
chr1	160642707	160642896	15
chr1	160645622	160645971	222
chr1	160657468	160657817	25
chr1	160673867	160674203	22
chr1	160791268	160791650	78
chr1	160796759	160796949	18
chr1	160861957	160862157	19
chr1	160862134	160862519	763
chr1	160928068	160928433	333
chr1	160954447	160954772	261
chr1	161124061	161124399	12
chr1	161165877	161166212	438
chr1	161322287	161322498	13
chr1	161511695	161511900	1110
chr1	161511697	161511901	1177
chr1	161836333	161836699	26
chr1	161898124	161898473	35
chr1	162014732	162015066	66
chr1	162105407	162105733	30
chr1	162136985	162137369	56
chr1	162158507	162158892	15
chr1	162625618	162625977	36
chr1	162630821	162630994	14
chr1	162790235	162790489	15
chr1	162790258	162790469	30
chr1	162823807	162823996	17
chr1	162858137	162858481	250
chr1	162930465	162930646	19
chr1	163187242	163187583	232
chr1	163215968	163216295	27
chr1	163791287	163791492	13
chr1	163810828	163811171	18
chr1	163814554	163814740	36
chr1	163825515	163825699	14
chr1	164051364	164051545	72
chr1	164506043	164506367	284
chr1	164589474	164589662	56
chr1	164718525	164718736	25
chr1	164759622	164759961	106
chr1	164804309	164804642	1258
chr1	164840364	164840732	995
chr1	164840830	164841550	469
chr1	164840832	164841545	492
chr1	164860243	164860632	50
chr1	164926500	164926865	220
chr1	165045942	165046135	232
chr1	165075806	165076143	299
chr1	165213243	165213574	76
chr1	165272746	165273126	14
chr1	165289525	165289715	28
chr1	165339307	165339493	90
chr1	165348449	165348652	16
chr1	165381727	165381950	29
chr1	165389506	165389844	11
chr1	165419328	165419688	20
chr1	165428079	165428570	464
chr1	165431061	165431411	32
chr1	165484158	165484335	11
chr1	165555475	165555824	14
chr1	165577307	165577657	193
chr1	165660320	165660508	111
chr1	165916570	165916738	29
chr1	165934240	165934893	675
chr1	166178097	166178489	24
chr1	166254511	166254871	262
chr1	166386305	166386802	179
chr1	166476150	166476329	15
chr1	166521941	166522144	17
chr1	166570566	166570767	133
chr1	166767304	166767588	115
chr1	166775935	166776146	15
chr1	167086057	167086522	555
chr1	167117316	167117640	295
chr1	167127238	167127439	34
chr1	167151546	167151885	377
chr1	167171339	167171688	41
chr1	167172438	167172625	137
chr1	167175795	167176000	15
chr1	167201377	167201742	288
chr1	167210070	167210409	87
chr1	167223167	167223571	11
chr1	167257856	167258201	13
chr1	167456534	167456748	196
chr1	167483793	167483993	24
chr1	167503819	167504134	54
chr1	167505815	167506016	290
chr1	167543509	167543843	152
chr1	167543537	167543872	80
chr1	167574414	167574632	181
chr1	167721456	167721658	19
chr1	167803503	167803589	231
chr1	167930595	167930959	19
chr1	168012576	168012904	50
chr1	168079483	168079722	13
chr1	168086670	168086857	14
chr1	168100301	168100668	444
chr1	168107341	168107686	238
chr1	168291250	168291617	19
chr1	168301366	168301694	11
chr1	168316248	168316431	273
chr1	168342131	168342454	60
chr1	168377165	168377390	13
chr1	168395217	168395404	63
chr1	168492768	168493147	17
chr1	168496738	168497080	16
chr1	168718971	168719455	570
chr1	168726209	168726554	320
chr1	168757358	168757560	15
chr1	168757542	168757734	17
chr1	168803410	168803588	22
chr1	169060216	169060428	148
chr1	169084047	169084394	15
chr1	169091513	169091905	188
chr1	169099550	169099873	15
chr1	169107445	169107847	61
chr1	169142109	169142464	14
chr1	169145444	169145643	65
chr1	169210680	169210868	21
chr1	169270390	169270714	11
chr1	169322921	169323627	26
chr1	169347383	169347721	150
chr1	169373153	169373524	26
chr1	169385914	169386134	52
chr1	169577163	169577527	43
chr1	169617474	169617802	24
chr1	169697810	169698378	17
chr1	169717487	169717685	17
chr1	169724129	169724328	33
chr1	169746250	169747072	273
chr1	169763090	169763421	27
chr1	169845357	169845713	11
chr1	169949751	169949936	160
chr1	170153871	170154071	29
chr1	170181765	170181980	11
chr1	170278707	170279056	11
chr1	170583466	170583797	12
chr1	170616086	170616632	32
chr1	170699251	170699628	18
chr1	170714342	170715079	321
chr1	170773315	170773537	36
chr1	170891743	170892136	30
chr1	171135927	171136287	16
chr1	171372750	171372960	21
chr1	171429328	171429499	145
chr1	171538654	171539005	14
chr1	171587477	171587796	14
chr1	171589332	171589700	343
chr1	171594434	171594738	36
chr1	171643021	171643371	29
chr1	171647578	171647778	13
chr1	171739101	171739466	2914
chr1	171739105	171739464	60
chr1	171909609	171909846	230
chr1	171933012	171933223	159
chr1	172164759	172164973	24
chr1	172203267	172203484	806
chr1	172244979	172245369	33
chr1	172274894	172275071	12
chr1	172531498	172531860	17
chr1	172629879	172630219	15
chr1	172838129	172838524	109
chr1	172863950	172864159	129
chr1	172887264	172887636	42
chr1	172954199	172954382	136
chr1	173027511	173027878	134
chr1	173264352	173264537	12
chr1	173311656	173311849	26
chr1	173393507	173393889	226
chr1	173515992	173516183	12
chr1	173723539	173723873	18
chr1	173769243	173769618	14
chr1	173914813	173915003	19
chr1	174269048	174269377	256
chr1	174510012	174510218	64
chr1	174560125	174560504	23
chr1	174566003	174566210	80
chr1	174615358	174615610	57
chr1	174695831	174696167	1944
chr1	174695832	174696164	846
chr1	174735787	174736106	174
chr1	174918372	174918711	77
chr1	174965330	174965543	33
chr1	174968029	174968418	205
chr1	175173339	175173722	78
chr1	175329739	175329938	130
chr1	175362728	175362912	25
chr1	175432951	175433152	21
chr1	175448571	175448783	230
chr1	175525556	175526070	25
chr1	175591732	175591937	103
chr1	175604744	175604935	146
chr1	175611496	175611697	291
chr1	175687391	175687738	14
chr1	175688207	175688398	32
chr1	175712579	175712782	585
chr1	175729704	175730080	578
chr1	175733270	175733632	18
chr1	175889141	175889510	1747
chr1	176080830	176081202	29
chr1	176164383	176164538	36
chr1	176191656	176192039	54
chr1	176384890	176385257	135
chr1	176589213	176589427	33
chr1	176693863	176694059	53
chr1	176695281	176695641	18
chr1	176801927	176802175	26
chr1	176871383	176871573	11
chr1	176973831	176974242	50
chr1	177072481	177072818	69
chr1	177123737	177124085	50
chr1	177131023	177131219	27
chr1	177208121	177208322	47
chr1	177422118	177422444	20
chr1	177573000	177573185	40
chr1	177678679	177678891	22
chr1	177800566	177800782	48
chr1	177825446	177825829	1362
chr1	177827219	177827411	89
chr1	177941516	177941871	14
chr1	177959700	177959959	342
chr1	177996691	177997042	328
chr1	178119999	178120224	19
chr1	178171228	178171566	28
chr1	178466606	178466927	735
chr1	178466607	178466928	620
chr1	178516948	178517145	560
chr1	178580204	178580536	167
chr1	178596056	178596603	84
chr1	178629584	178629824	192
chr1	178630029	178630210	23
chr1	178685753	178686161	16
chr1	178733445	178733782	13
chr1	178891116	178891301	34
chr1	178936727	178937109	146
chr1	179002697	179002875	1488
chr1	179009889	179010259	156
chr1	179505007	179505394	121
chr1	179545383	179545590	40
chr1	179585043	179585232	28
chr1	179849809	179850169	21
chr1	180128043	180128438	323
chr1	180131367	180131729	30
chr1	180187758	180188108	351
chr1	180222541	180222880	161
chr1	180236297	180236623	55
chr1	180244703	180244917	136
chr1	180284467	180284988	35
chr1	180472177	180472398	11
chr1	180513422	180513607	167
chr1	180609196	180609557	122
chr1	180665746	180666110	29
chr1	180717453	180717793	16
chr1	181111848	181112158	493
chr1	181161838	181162290	12
chr1	181259138	181259446	15
chr1	181323688	181324041	97
chr1	181360825	181361382	12
chr1	181590695	181590898	23
chr1	181719437	181719798	1080
chr1	181904977	181905304	221
chr1	181910226	181910573	430
chr1	181912450	181912820	33
chr1	182057493	182057704	25
chr1	182087350	182087678	34
chr1	182139037	182139402	43
chr1	182175433	182175639	154
chr1	182175636	182175976	45
chr1	182175882	182176085	18
chr1	182216069	182216306	15
chr1	182489325	182489641	155
chr1	182617970	182618294	216
chr1	182655724	182656073	264
chr1	182668468	182668838	369
chr1	182693554	182693910	11
chr1	182864042	182864438	336
chr1	182919184	182919368	111
chr1	182971484	182971824	13
chr1	183115125	183115471	11
chr1	183290612	183290952	344
chr1	183329088	183329823	162
chr1	183541341	183541699	11
chr1	183546327	183546662	69
chr1	183570771	183571094	166
chr1	183632843	183633370	52
chr1	183739193	183739531	129
chr1	183762196	183762546	140
chr1	183892440	183892766	25
chr1	183939442	183939791	230
chr1	183963639	183963833	34
chr1	183967409	183967748	41
chr1	183967456	183967792	55
chr1	184020653	184021004	24
chr1	184150510	184150708	381
chr1	184353232	184353611	31
chr1	184383864	184384063	109
chr1	184442826	184443166	44
chr1	184556334	184556534	765
chr1	184556335	184556532	961
chr1	184598198	184598381	36
chr1	184997386	184997737	19
chr1	185017723	185018048	12
chr1	185040807	185041010	13
chr1	185316800	185317725	47
chr1	185441779	185441973	99
chr1	185528039	185528375	41
chr1	185944406	185944590	47
chr1	186174913	186175283	21
chr1	186400727	186401082	24
chr1	186423982	186424184	108
chr1	186450356	186450694	84
chr1	186512222	186512449	33
chr1	186625419	186625598	22
chr1	186993018	186993207	17
chr1	187027083	187027286	178
chr1	187325495	187325675	678
chr1	187408051	187408380	113
chr1	187485234	187485426	11
chr1	187576334	187576524	208
chr1	187875072	187875412	34
chr1	188024793	188024972	19
chr1	188173867	188174261	118
chr1	188200607	188200981	23
chr1	188336141	188336468	39
chr1	188528293	188528501	14
chr1	188856738	188857124	22
chr1	188884834	188885207	17
chr1	189019432	189019763	138
chr1	189351019	189351412	19
chr1	189914387	189914765	470
chr1	189983707	189984032	44
chr1	190151713	190152053	48
chr1	190540409	190540605	14
chr1	190608578	190608760	13
chr1	191054588	191054780	37
chr1	191101829	191102201	15
chr1	191696486	191696870	95
chr1	191719403	191719769	20
chr1	192170391	192170589	15
chr1	192227566	192227765	218
chr1	192496274	192496617	43
chr1	192571186	192571369	14
chr1	192581443	192581802	15
chr1	192744432	192744757	51
chr1	192774106	192774502	26
chr1	192814812	192815199	39
chr1	193003683	193004031	12
chr1	193131202	193131391	103
chr1	193213826	193214027	16
chr1	193297453	193297840	15
chr1	193322715	193322915	20
chr1	193544868	193545196	44
chr1	193602611	193602802	92
chr1	193689229	193689645	37
chr1	193764035	193764387	20
chr1	194021899	194022120	22
chr1	194074871	194075222	149
chr1	194083407	194083747	25
chr1	194151581	194151792	650
chr1	194247264	194247578	19
chr1	194271134	194271341	243
chr1	194356790	194357172	195
chr1	194421797	194422117	693
chr1	194437154	194437369	40
chr1	194678475	194678664	20
chr1	194799528	194799726	13
chr1	194901117	194901479	52
chr1	194931511	194931847	41
chr1	195128875	195129239	14
chr1	195194628	195194972	620
chr1	195194629	195194968	396
chr1	195696316	195696687	15
chr1	195917134	195917326	24
chr1	196282834	196283173	44
chr1	196432583	196432931	113
chr1	196512806	196513198	87
chr1	196531638	196531977	940
chr1	196537773	196538345	399
chr1	196661189	196661516	29
chr1	196856312	196856491	24
chr1	196948276	196948591	369
chr1	197170227	197170553	83
chr1	197284323	197284639	202
chr1	197307131	197307455	11
chr1	197485686	197485877	289
chr1	197690195	197690385	436
chr1	197754892	197755227	24
chr1	197783191	197783393	11
chr1	198331329	198331727	45
chr1	198375232	198375582	11
chr1	198571387	198571702	23933
chr1	198571389	198571706	1140
chr1	198598921	198599672	34
chr1	198796420	198796777	547
chr1	198806733	198807089	14
chr1	198829355	198829693	96
chr1	198959091	198959277	500
chr1	199082897	199083289	168
chr1	199220013	199220204	73
chr1	199315096	199315433	23
chr1	199336812	199336994	45
chr1	199388730	199388890	11
chr1	199389008	199389416	12
chr1	199458176	199458535	40
chr1	199872493	199872875	15
chr1	199978501	199978690	13
chr1	200017732	200018099	20
chr1	200033916	200034288	28
chr1	200184666	200185010	899
chr1	200237766	200238128	55
chr1	200302281	200302498	134
chr1	200333069	200333406	435
chr1	200400730	200401085	27
chr1	200435484	200435896	156
chr1	200558645	200558995	19
chr1	200901948	200902152	65
chr1	200970023	200970227	241
chr1	200981489	200981643	205
chr1	201004078	201004406	37
chr1	201039975	201040147	610
chr1	201076319	201076510	17
chr1	201082671	201082998	17
chr1	201088515	201089192	374
chr1	201139833	201139995	68
chr1	201280668	201281012	18
chr1	201311227	201311573	410
chr1	201353665	201354049	62
chr1	201360868	201361080	48
chr1	201387340	201387666	59
chr1	201424144	201424355	33
chr1	201464588	201464967	19
chr1	201495859	201496238	487
chr1	201593084	201593626	702
chr1	201616160	201616345	13
chr1	201679850	201680175	22
chr1	201742350	201742582	623
chr1	201752195	201752373	18
chr1	201753590	201753954	91
chr1	201792792	201793161	11
chr1	201827467	201827658	1113
chr1	201916683	201917171	36
chr1	201934031	201934357	706
chr1	202118657	202118986	45
chr1	202167741	202168833	26
chr1	202168499	202168828	62
chr1	202215266	202215464	38
chr1	202230360	202230744	260
chr1	202235973	202236309	128
chr1	202236010	202236193	19
chr1	202242653	202242866	68
chr1	202244071	202244418	12
chr1	202279301	202279505	1060
chr1	202310166	202310369	95
chr1	202585404	202585764	57
chr1	202627733	202627934	684
chr1	202689686	202689889	96
chr1	202718186	202718497	529
chr1	202718187	202718493	533
chr1	202754037	202754408	20
chr1	202831178	202831507	27
chr1	202836997	202837199	394
chr1	202850269	202850633	132
chr1	202879771	202880330	496
chr1	202913312	202913645	162
chr1	202974900	202975101	193
chr1	203086317	203086516	263
chr1	203113284	203113483	909
chr1	203118077	203118404	25
chr1	203134007	203134365	113
chr1	203134052	203134236	120
chr1	203141334	203141536	77
chr1	203230020	203230199	30
chr1	203232780	203233136	33
chr1	203249060	203249397	19
chr1	203286512	203286697	22
chr1	203290102	203290314	30
chr1	203577319	203577669	31
chr1	203617989	203618327	133
chr1	203661156	203661461	234
chr1	203692791	203693157	72
chr1	203730695	203731303	3849
chr1	203774117	203774451	104
chr1	203937089	203937294	304
chr1	204123316	204123696	16
chr1	204149161	204149546	460
chr1	204149163	204149544	605
chr1	204226956	204227307	63
chr1	204300043	204300235	22
chr1	204319916	204320250	25
chr1	204338187	204338569	40
chr1	204359358	204359687	645
chr1	204409560	204409893	15
chr1	204435242	204435624	561
chr1	204492837	204493086	104
chr1	204514745	204515109	62
chr1	204581089	204581605	22
chr1	204648897	204649253	178
chr1	204677806	204678176	13
chr1	204678965	204679151	77
chr1	204734648	204734829	1770
chr1	204802690	204803025	244
chr1	204960333	204960658	137
chr1	204977132	204977512	99
chr1	205008001	205008204	143
chr1	205017465	205017680	213
chr1	205021517	205021876	807
chr1	205046331	205046666	217
chr1	205097319	205097694	62
chr1	205152827	205153176	23
chr1	205206702	205207050	65
chr1	205247769	205248089	481
chr1	205256613	205256817	22
chr1	205284524	205284725	84
chr1	205294139	205294476	575
chr1	205344361	205344754	189
chr1	205348616	205348948	362
chr1	205377978	205378174	22
chr1	205415291	205415672	31
chr1	205436715	205436915	12
chr1	205525883	205526066	13
chr1	205544060	205544097	130
chr1	205798860	205799060	1296
chr1	205798862	205799056	1210
chr1	205799812	205800152	37
chr1	205840953	205841265	27
chr1	205917892	205918245	362
chr1	205917896	205918244	346
chr1	205940221	205940428	12
chr1	205946250	205946582	86
chr1	205954394	205954769	12
chr1	205963463	205963679	42
chr1	205964226	205964805	22
chr1	206002196	206002383	38
chr1	206052792	206053138	97
chr1	206470842	206471183	1859
chr1	206556500	206556701	73
chr1	206800918	206801120	20
chr1	206804629	206804826	18
chr1	206857899	206858247	40
chr1	206927792	206928160	36
chr1	206956648	206956831	37
chr1	206962116	206962320	85
chr1	206963336	206963538	24
chr1	206968990	206969326	511
chr1	206992489	206992684	57
chr1	207079932	207080265	343
chr1	207194698	207195045	334
chr1	207259810	207260182	235
chr1	207302191	207302496	31
chr1	207302363	207302545	333
chr1	207347545	207347914	23
chr1	207471109	207471521	326
chr1	207752143	207752356	17
chr1	207787572	207787910	15
chr1	207815113	207815418	546
chr1	207956815	207957149	62
chr1	208015982	208016186	167
chr1	208021240	208021586	122
chr1	208049342	208049683	568
chr1	208051378	208051550	21
chr1	208057730	208057919	13
chr1	208154412	208154742	60
chr1	208157804	208158142	24
chr1	208158895	208159224	80
chr1	208213788	208214157	54
chr1	208223009	208223358	15
chr1	208366588	208366965	697
chr1	208366589	208366966	726
chr1	208461495	208461835	89
chr1	208553569	208553782	113
chr1	208749897	208750091	133
chr1	208831087	208831396	56
chr1	208838050	208838252	111
chr1	208924918	208925325	453
chr1	208942796	208942970	85
chr1	209061205	209061572	18
chr1	209073721	209073922	20
chr1	209287227	209287555	971
chr1	209302474	209302748	569
chr1	209342140	209342475	18
chr1	209363278	209363498	212
chr1	209433865	209434096	17
chr1	209541122	209541325	114
chr1	209583593	209583873	780
chr1	209591251	209591579	30
chr1	209649136	209649680	73
chr1	209649137	209649681	329
chr1	209743142	209743692	1928
chr1	209743144	209743693	879
chr1	210083753	210083938	87
chr1	210211883	210212084	30
chr1	210220024	210220350	29
chr1	210284851	210285220	29
chr1	210285477	210285807	623
chr1	210343676	210344035	237
chr1	210394282	210394700	21
chr1	210402209	210402560	97
chr1	210418993	210419195	17
chr1	210439194	210439577	17
chr1	210534997	210535192	3918
chr1	210550736	210551071	68
chr1	210650776	210651143	28
chr1	210670604	210670816	87
chr1	210678708	210678908	78
chr1	210817925	210818283	14
chr1	210850346	210850557	16
chr1	210916476	210916656	226
chr1	211129554	211129923	18
chr1	211242764	211243105	208
chr1	211242768	211243104	502
chr1	211244027	211244347	39
chr1	211258988	211259188	152
chr1	211481043	211481385	270
chr1	211489011	211489352	99
chr1	211643075	211643449	131
chr1	211685470	211685815	13
chr1	211696556	211696895	48
chr1	211712963	211713156	19
chr1	211885858	211886075	67
chr1	212034849	212035032	494
chr1	212238604	212238965	24
chr1	212282783	212283122	101
chr1	212419989	212420356	12
chr1	212450611	212450984	17
chr1	212467861	212468181	326
chr1	212477585	212477790	66
chr1	212478240	212478560	13
chr1	212544110	212544269	29
chr1	212559657	212559995	540
chr1	212606886	212607363	365
chr1	212670610	212671304	140
chr1	212814386	212814746	16
chr1	212821113	212821305	37
chr1	212979266	212979459	491
chr1	213366045	213366210	23
chr1	213381402	213381787	680
chr1	213381404	213381788	611
chr1	213488295	213488634	17
chr1	213596158	213596349	44
chr1	213652985	213653346	393
chr1	213699260	213699577	21
chr1	213917236	213917415	12
chr1	214013790	214014135	98
chr1	214111796	214111990	68
chr1	214137431	214137673	31
chr1	214187275	214187590	102
chr1	214230345	214230496	11
chr1	214296901	214297262	541
chr1	214296902	214297263	548
chr1	214403140	214403519	11
chr1	214416173	214416512	19
chr1	214464018	214464366	28
chr1	214464325	214464494	14
chr1	214514412	214514580	26
chr1	214541399	214541899	13
chr1	214549746	214549937	14
chr1	214669338	214669708	95
chr1	215009432	215009793	25
chr1	215268579	215268739	16
chr1	215374856	215375401	382
chr1	215481156	215481533	11
chr1	215509200	215509397	37
chr1	215634612	215634811	103
chr1	215636719	215637051	103
chr1	215684751	215684938	19
chr1	215696582	215696946	38
chr1	215789589	215789929	23
chr1	215860984	215861337	11
chr1	216023714	216024029	44
chr1	216047879	216048093	215
chr1	216134546	216134923	13
chr1	216669009	216669382	14
chr1	216774218	216774569	38
chr1	216992100	216992291	11
chr1	217108470	217108827	18
chr1	217157006	217157378	204
chr1	217267553	217267964	57
chr1	217300533	217300872	13
chr1	217363063	217363413	70
chr1	217403749	217403883	13
chr1	217469140	217469463	18
chr1	217545216	217545572	380
chr1	217904845	217905037	1810
chr1	217904846	217905038	746
chr1	218083798	218084131	58
chr1	218366755	218366973	11
chr1	218383391	218383729	93
chr1	218403532	218403883	29
chr1	218503020	218503390	439
chr1	218748882	218749258	21
chr1	218883169	218883539	90
chr1	219054323	219054497	16
chr1	219096775	219096959	14
chr1	219309059	219309334	309
chr1	219386078	219386296	41
chr1	219427620	219427774	51
chr1	219711949	219712289	26
chr1	219742691	219743062	69
chr1	219809310	219809644	29
chr1	219810647	219810973	32
chr1	219847677	219847868	171
chr1	219885159	219885338	79
chr1	219920850	219921191	22
chr1	220002570	220002760	14
chr1	220232591	220232951	115
chr1	220249006	220249363	45
chr1	220320394	220320570	19
chr1	220374653	220374870	51
chr1	220700521	220700724	71
chr1	220747550	220747709	27
chr1	220819453	220819805	22
chr1	220889577	220889926	16
chr1	221013956	221014261	19
chr1	221059517	221059721	12
chr1	221082853	221083233	615
chr1	221120344	221120728	53
chr1	221163710	221163932	31
chr1	221313897	221314672	17
chr1	221344707	221344907	27
chr1	221390785	221391122	125
chr1	221397795	221398131	127
chr1	221468805	221468988	84
chr1	221729388	221729793	110
chr1	221797591	221797793	34
chr1	221852900	221853248	150
chr1	222110030	222110219	44
chr1	222300172	222300524	64
chr1	222369558	222369887	14
chr1	222671377	222671578	93
chr1	222746617	222746941	32
chr1	222785546	222785858	90
chr1	223084618	223085204	147
chr1	223300897	223301111	66
chr1	223310836	223311189	171
chr1	223454028	223454373	126
chr1	223465699	223465886	90
chr1	223492247	223492401	185
chr1	223533987	223534320	185
chr1	223540032	223540373	50
chr1	223553898	223554240	285
chr1	223650893	223651217	61
chr1	223701465	223701586	11
chr1	223747838	223748019	256
chr1	223765183	223765433	12
chr1	223845298	223845672	23
chr1	224002361	224002710	22
chr1	224045492	224045879	404
chr1	224061714	224061905	28
chr1	224208100	224208315	62
chr1	224303813	224304131	12
chr1	224408229	224408590	11
chr1	224411809	224412148	18
chr1	224506193	224506375	28
chr1	224628777	224629922	137
chr1	224638940	224639269	59
chr1	224687646	224687850	21
chr1	224693540	224693881	34
chr1	224756304	224756632	158
chr1	224803252	224803624	11
chr1	224818258	224818455	35
chr1	224855973	224856331	27
chr1	224856046	224856566	221
chr1	225319568	225319917	11
chr1	225322667	225322863	543
chr1	225380198	225380364	150
chr1	225471679	225472051	18
chr1	225490778	225491160	84
chr1	225529670	225529991	176
chr1	225642879	225643272	18
chr1	225829094	225829422	29
chr1	225937054	225937418	44
chr1	226056014	226056327	109
chr1	226321210	226321403	17
chr1	226321222	226321393	42
chr1	226333550	226333751	21
chr1	226348313	226348693	4650
chr1	226404324	226404620	250
chr1	226406794	226407144	11
chr1	226520648	226520973	61
chr1	226524070	226524257	97
chr1	226673762	226673947	26
chr1	226698881	226699076	51
chr1	226737445	226737823	38
chr1	226748473	226748695	165
chr1	226817827	226818167	43
chr1	226857329	226857518	16
chr1	226889678	226890047	86
chr1	227277995	227278320	13
chr1	227595917	227596087	116
chr1	227762234	227762579	32
chr1	227762969	227763278	313
chr1	227839748	227840089	69
chr1	227867731	227867907	37
chr1	227880346	227880691	50
chr1	227905699	227906120	34
chr1	227929900	227930232	28
chr1	228075520	228075703	177
chr1	228087600	228087940	18
chr1	228123217	228123402	887
chr1	228124952	228125164	12
chr1	228181116	228181365	907
chr1	228390622	228390963	617
chr1	228394139	228394512	195
chr1	228403372	228403574	17
chr1	228437964	228438143	70
chr1	228490160	228490522	31
chr1	228501175	228501346	11
chr1	228669439	228669650	618
chr1	228737773	228737986	595
chr1	228811566	228811751	15
chr1	228862385	228862766	62
chr1	228974183	228974524	22
chr1	229031970	229032145	27
chr1	229065068	229065417	14
chr1	229065757	229065947	216
chr1	229114499	229114850	216
chr1	229114709	229115052	13
chr1	229117174	229117500	11
chr1	229138475	229138789	104
chr1	229157259	229157448	54
chr1	229159660	229159998	35
chr1	229251034	229251402	40
chr1	229301808	229302153	58
chr1	229370740	229371125	16
chr1	229389420	229389637	17
chr1	229432626	229432962	35
chr1	229482612	229482812	409
chr1	229552394	229552596	15
chr1	229578953	229579319	161
chr1	229753569	229753762	11
chr1	229832197	229832388	29
chr1	229964460	229964838	42
chr1	229982677	229982863	12
chr1	230006034	230006192	12
chr1	230027520	230027741	34
chr1	230084524	230084726	17
chr1	230116798	230117139	193
chr1	230161117	230161343	12
chr1	230249736	230250105	123
chr1	230517407	230517627	41
chr1	230611397	230611736	14
chr1	230618704	230618913	26
chr1	230669413	230669737	238
chr1	230758322	230758516	33
chr1	230801656	230802029	24
chr1	230825719	230826069	27
chr1	230859705	230860030	18
chr1	230863548	230863922	256
chr1	230905352	230905708	30
chr1	231019869	231020072	47
chr1	231030862	231031211	13
chr1	231050678	231051050	28
chr1	231175249	231175975	349
chr1	231240788	231241134	60
chr1	231294150	231294499	70
chr1	231326048	231326406	11
chr1	231544607	231544978	17
chr1	231748991	231749167	40
chr1	231757834	231758019	1261
chr1	231956584	231956771	92
chr1	231956973	231957155	15
chr1	232046385	232046570	50
chr1	232112528	232112869	135
chr1	232185164	232185715	14
chr1	232194376	232194559	16
chr1	232249054	232249422	39
chr1	232347052	232347614	377
chr1	232469572	232469940	12
chr1	232558331	232558513	15
chr1	232591011	232591362	74
chr1	232599491	232599851	499
chr1	232614983	232615321	55
chr1	232651593	232651778	11
chr1	232793629	232794012	84
chr1	232892834	232893154	78
chr1	233090826	233091021	1013
chr1	233162480	233162866	21
chr1	233207532	233207912	90
chr1	233310925	233311138	102
chr1	233313145	233313326	16
chr1	233409986	233410182	12
chr1	233417576	233417762	16
chr1	233496022	233496382	14
chr1	233548082	233548482	24
chr1	233568252	233568613	28
chr1	233632138	233632449	24
chr1	233702800	233702996	109
chr1	233707397	233707588	65
chr1	233802434	233802840	155
[truncated: 22,766 more rows]

## Sheet: Sample 4-Replicate 4
Sample 4-Replicate 4
chromosome	Left breakpoint	Right breakpoint	Estimated Depth
chr1	430144	430511	70
chr1	906727	907112	19
chr1	1038346	1038533	18
chr1	1121311	1121517	51
chr1	1321187	1321543	36
chr1	1376876	1377071	53
chr1	1555015	1555143	96
chr1	1988485	1988798	1894
chr1	1988487	1988799	453
chr1	2130583	2130965	117
chr1	2131098	2131297	1212
chr1	2468987	2469328	21
chr1	2475279	2475614	24
chr1	2625988	2626354	17
chr1	2799157	2799502	446
chr1	2919703	2919835	43
chr1	3063136	3063498	32
chr1	3074978	3075164	193
chr1	3111892	3112241	25
chr1	3124368	3124562	684
chr1	3148393	3148580	13
chr1	3173882	3174226	31
chr1	3202937	3203138	15
chr1	3206992	3207177	198
chr1	3347130	3347320	2009
chr1	3349222	3349581	118
chr1	3384765	3384958	167
chr1	3385118	3385467	81
chr1	3535110	3535331	98
chr1	3579537	3579723	25
chr1	3821093	3821424	30
chr1	3997554	3997761	231
chr1	4106539	4106902	42
chr1	4120006	4120207	20
chr1	4153472	4153812	42
chr1	4213726	4213963	130
chr1	4455029	4455380	12
chr1	4604045	4604367	19
chr1	4613667	4614048	3469
chr1	4613668	4614040	71
chr1	4686922	4687314	15
chr1	4761022	4761373	18
chr1	4775456	4775644	39
chr1	4825561	4826225	32
chr1	5532820	5533159	99
chr1	5734362	5734732	84
chr1	5752275	5752433	35
chr1	5775762	5776132	586
chr1	5775763	5776133	747
chr1	5831844	5832045	107
chr1	5836654	5836877	17
chr1	5861479	5861828	249
chr1	5906501	5906838	152
chr1	5928029	5928243	89
chr1	5949821	5950493	1822
chr1	5949822	5950494	58
chr1	6137973	6138331	40
chr1	6148060	6148413	39
chr1	6420163	6420248	113
chr1	6520003	6520352	13
chr1	6635285	6635649	12
chr1	6653883	6654219	195
chr1	6741425	6741601	13
chr1	6822578	6822733	31
chr1	6827118	6827490	43
chr1	6913335	6913490	25
chr1	6971003	6971362	162
chr1	6976016	6976329	18
chr1	7028726	7029112	34
chr1	7087501	7087667	15
chr1	7140090	7140444	138
chr1	7165506	7165723	21
chr1	7165505	7165716	26
chr1	7356364	7356571	22
chr1	7434331	7434691	122
chr1	7463764	7464090	23
chr1	7497599	7497802	75
chr1	7510037	7510225	99
chr1	7582944	7583347	16
chr1	7654819	7655204	12
chr1	7869866	7870098	81
chr1	7888843	7889083	32
chr1	7948373	7948701	92
chr1	7975477	7975830	64
chr1	8347646	8348023	225
chr1	8379162	8379346	754
chr1	8665318	8665501	27
chr1	8811257	8811600	32
chr1	8849763	8850099	245
chr1	9174908	9175245	464
chr1	9180425	9180628	52
chr1	9273423	9273613	15
chr1	9296070	9296271	11
chr1	9454550	9454747	219
chr1	9532765	9532965	50
chr1	9567637	9567839	98
chr1	9582314	9582675	21
chr1	9596942	9597278	381
chr1	9781400	9781761	36
chr1	9806265	9806600	14
chr1	9814774	9815148	369
chr1	9871414	9871769	73
chr1	9916472	9916674	938
chr1	9943027	9943202	24
chr1	10595185	10595385	14
chr1	10778658	10779018	168
chr1	10848714	10848901	12
chr1	10914640	10914782	37
chr1	11046370	11046572	64
chr1	11056724	11057043	459
chr1	11106805	11107175	398
chr1	11138414	11138589	35
chr1	11176164	11176400	71
chr1	11339792	11340131	13
chr1	11565767	11566094	160
chr1	11667397	11667612	1109
chr1	11671512	11671829	14
chr1	11836855	11837188	365
chr1	12115989	12116168	23
chr1	12131659	12132162	1024
chr1	12138406	12138973	225
chr1	12283994	12284351	54
chr1	12345957	12346177	288
chr1	12356254	12356567	24
chr1	12432177	12432380	19
chr1	12451052	12451417	148
chr1	12567159	12567375	183
chr1	12709435	12709629	109
chr1	13076057	13076449	51
chr1	13150339	13150729	17
chr1	13197230	13197591	41
chr1	13237769	13237972	17
chr1	13467134	13467336	23
chr1	13531438	13531655	242
chr1	13542197	13542531	35
chr1	13707067	13707407	32
chr1	13731961	13732126	2842
chr1	13742228	13742584	442
chr1	13786605	13786986	49
chr1	13803343	13803701	244
chr1	13948183	13948529	17
chr1	14146926	14147416	22
chr1	14235739	14236110	13
chr1	14322275	14322742	19
chr1	14451180	14451491	44
chr1	14603669	14604003	28
chr1	14605653	14606199	180
chr1	14631086	14631426	42
chr1	14719975	14720300	74
chr1	14876137	14876502	144
chr1	15029369	15029740	549
chr1	15037496	15037710	31
chr1	15049035	15049351	22
chr1	15098692	15099030	72
chr1	15103213	15103546	202
chr1	15107642	15108219	14
chr1	15186030	15186212	911
chr1	15341900	15342179	39
chr1	15371796	15372009	210
chr1	15386041	15386392	23
chr1	15395830	15396139	39
chr1	15592347	15592676	71
chr1	15615842	15616185	60
chr1	15703628	15703997	76
chr1	15731690	15732014	12
chr1	15919150	15919732	26
chr1	15961909	15962266	28
chr1	16081975	16082291	32
chr1	16140316	16140535	24
chr1	16241619	16241803	15
chr1	16252185	16252384	76
chr1	16356804	16357145	358
chr1	16390404	16390745	20
chr1	16448234	16448589	25
chr1	16501644	16501984	206
chr1	16608205	16608514	27
chr1	16646358	16646656	14
chr1	16673150	16673363	33
chr1	16727537	16727720	16
chr1	16775199	16775583	32
chr1	16779931	16780145	40
chr1	16911697	16912038	27
chr1	17096547	17096920	354
chr1	17155097	17155421	35
chr1	17574545	17574736	429
chr1	17581480	17581680	197
chr1	17583981	17584316	2422
chr1	17599889	17600075	44
chr1	17732880	17733230	206
chr1	17735099	17735285	22
chr1	17874123	17874316	20
chr1	17920596	17920935	75
chr1	18037556	18037933	701
chr1	18078688	18078878	14
chr1	18099550	18099884	11
chr1	18153532	18153845	70
chr1	18196979	18197190	15
chr1	18272034	18272235	13
chr1	18282003	18282394	74
chr1	18375364	18375783	1441
chr1	18397876	18398217	270
chr1	18399480	18399654	26
chr1	18439593	18440280	139
chr1	18540577	18540925	188
chr1	18723927	18724125	88
chr1	18806013	18806329	209
chr1	18840751	18841127	130
chr1	18845143	18845314	16
chr1	18881453	18881645	89
chr1	18916680	18917013	202
chr1	19009928	19010140	15
chr1	19032119	19032504	96
chr1	19122455	19122785	15
chr1	19371349	19371448	33
chr1	19408361	19408563	287
chr1	19579662	19580051	168
chr1	19653308	19653688	32
chr1	19688786	19688965	186
chr1	19761768	19761985	12
chr1	19914314	19914659	93
chr1	19971265	19971637	39
chr1	20166799	20167125	161
chr1	20199524	20199873	189
chr1	20258733	20259110	341
chr1	20271827	20272032	44
chr1	20308812	20308990	21
chr1	20368924	20369316	12
chr1	20601276	20601658	167
chr1	20661724	20662046	2709
chr1	20835755	20836062	184
chr1	20860695	20861002	25
chr1	21089359	21089691	20
chr1	21117917	21118432	75
chr1	21171058	21171267	231
chr1	21242239	21242572	393
chr1	21255654	21255998	105
chr1	21258155	21258353	268
chr1	21262686	21263021	614
chr1	21358871	21359386	12
chr1	21435129	21435321	69
chr1	21499812	21500003	15
chr1	21533600	21533792	303
chr1	21746541	21746871	36
chr1	21799670	21799995	133
chr1	21802523	21802697	82
chr1	21901757	21902092	28
chr1	22096584	22096771	14
chr1	22161344	22161672	35
chr1	22174412	22174596	73
chr1	22208126	22208326	160
chr1	22208496	22208692	16
chr1	22259409	22259602	405
chr1	22310078	22310421	19
chr1	22319196	22319523	115
chr1	22492232	22492602	50
chr1	22784008	22784328	29
chr1	22811023	22811367	22
chr1	22863063	22863246	142
chr1	22864923	22865272	14
chr1	22970423	22971007	47
chr1	23053158	23053779	44
chr1	23506595	23506988	119
chr1	23509073	23509457	40
chr1	23528762	23528958	12
chr1	23869258	23869583	88
chr1	23869259	23869579	155
chr1	23873937	23874297	87
chr1	24052186	24052565	46
chr1	24095285	24095481	69
chr1	24105338	24105696	18
chr1	24160845	24161207	15
chr1	24240702	24241077	55
chr1	24252652	24252979	97
chr1	24343631	24343959	1623
chr1	24381448	24381664	32
chr1	24457055	24457515	142
chr1	24459658	24459973	365
chr1	24472745	24473122	21
chr1	24496196	24496422	236
chr1	24690148	24690485	25
chr1	24879022	24879396	22
chr1	24916204	24916527	70
chr1	25046824	25047151	117
chr1	25425556	25425761	512
chr1	25501365	25501545	82
chr1	25559343	25559661	154
chr1	25564217	25564541	253
chr1	25651825	25652024	20
chr1	25873129	25873485	30
chr1	25877263	25877603	90
chr1	25898123	25898460	11860
chr1	25898125	25898460	13422
chr1	25906929	25907278	115
chr1	25940763	25941120	44
chr1	25981269	25981674	141
chr1	25997267	25997469	149
chr1	26200848	26201037	37
chr1	26203656	26203845	726
chr1	26280656	26281092	16
chr1	27066859	27067266	23
chr1	27072439	27072641	18
chr1	27132192	27132414	195
chr1	27297669	27297968	511
chr1	27333400	27333600	25
chr1	27407739	27408110	56
chr1	27422761	27423083	33
chr1	27525648	27525821	36
chr1	27753451	27753666	18
chr1	27761993	27762338	2896
chr1	27802425	27802770	54
chr1	27885442	27885765	474
chr1	28017810	28018158	31
chr1	28105106	28105310	85
chr1	28507193	28508723	78
chr1	28513126	28513345	57
chr1	28582085	28582286	22
chr1	28593864	28594216	42
chr1	28853005	28853372	218
chr1	28872652	28872882	22
chr1	29002734	29003085	35
chr1	29004048	29004372	13
chr1	29245743	29246034	108
chr1	29433513	29433729	128
chr1	29444072	29444411	12
chr1	29511374	29511617	21
chr1	29596811	29597158	52
chr1	29702170	29702374	93
chr1	29754326	29754514	291
chr1	29890609	29890972	1319
chr1	29890610	29890973	1263
chr1	29936107	29936501	202
chr1	30087452	30087802	17
chr1	30106449	30106787	393
chr1	30187645	30187831	67
chr1	30234176	30234542	183
chr1	30325166	30325320	17
chr1	30366645	30367021	280
chr1	30374591	30374773	13
chr1	30411187	30411364	16
chr1	30466458	30466797	160
chr1	30649052	30649372	106
chr1	30690350	30690673	37
chr1	30746503	30746843	12
chr1	30772499	30772670	489
chr1	30776726	30776903	64
chr1	31229729	31230065	236
chr1	31284213	31284562	136
chr1	31322496	31322825	12
chr1	31407087	31407286	124
chr1	31409360	31409752	213
chr1	31419175	31419358	144
chr1	31538005	31538333	15
chr1	31547013	31547171	12
chr1	31748476	31748847	410
chr1	31769377	31769571	194
chr1	32209221	32209423	39
chr1	32240830	32241052	589
chr1	32240831	32241053	539
chr1	32246650	32247004	471
chr1	32313594	32314250	264
chr1	32412881	32413235	39
chr1	32525971	32526300	303
chr1	32759034	32759220	25
chr1	32924988	32925286	29
chr1	32929309	32929874	87
chr1	32940771	32941128	110
chr1	33141515	33141887	75
chr1	33247668	33247941	24
chr1	33272110	33272463	68
chr1	33273452	33273767	99
chr1	33479573	33479712	22
chr1	33551856	33552061	15
chr1	33613287	33613467	50
chr1	33857993	33858290	89
chr1	33859685	33860044	120
chr1	34002246	34002753	414
chr1	34063428	34064132	51
chr1	34340120	34340319	15
chr1	34623867	34624275	19
chr1	34700042	34700382	62
chr1	34703212	34703571	128
chr1	34760761	34761121	11
chr1	34859005	34859371	679
chr1	34915524	34915693	16
chr1	34972325	34972573	22
chr1	35229588	35229914	56
chr1	35284715	35284876	37
chr1	35433333	35433516	97
chr1	35779351	35779713	416
chr1	36075453	36075785	25
chr1	36085015	36085363	225
chr1	36118234	36118404	663
chr1	36167481	36167820	89
chr1	36374187	36374366	92
chr1	36420421	36420909	117
chr1	36515376	36515501	20
chr1	36825863	36826030	56
chr1	36832382	36832569	11
chr1	36862373	36862749	534
chr1	36869308	36869474	27
chr1	36906382	36906770	26
chr1	37138498	37138866	17
chr1	37274848	37275005	68
chr1	37320143	37320465	230
chr1	37436324	37437064	108
chr1	37830725	37830906	48
chr1	37845618	37845826	19
chr1	37966601	37966801	36
chr1	38000687	38000887	13
chr1	38171148	38171353	143
chr1	38271102	38271284	20
chr1	38323608	38323958	934
chr1	38517417	38517774	28
chr1	38565405	38565627	43
chr1	38827484	38827630	59
chr1	38890692	38891044	83
chr1	38898113	38898419	27
chr1	39132441	39132626	160
chr1	39457710	39458349	649
chr1	39484878	39485207	19
chr1	39490541	39490933	234
chr1	39573438	39573775	37
chr1	39680629	39680979	143
chr1	39891909	39892267	726
chr1	40212486	40213053	67
chr1	40312439	40312748	282
chr1	40395964	40396295	123
chr1	40404225	40404564	30
chr1	40668847	40669040	21
chr1	40782145	40782483	14
chr1	40853088	40853441	127
chr1	40899662	40899845	221
chr1	41017946	41018345	184
chr1	41022214	41023421	183
chr1	41308181	41308523	532
chr1	41379892	41380170	327
chr1	41424577	41426015	22
chr1	41424891	41425047	17
chr1	41425466	41425825	19
chr1	41447309	41447664	71
chr1	41471738	41471891	21
chr1	41484949	41485267	17
chr1	42258013	42258193	11
chr1	42405811	42406170	11
chr1	42496789	42497137	148
chr1	42583003	42583194	16
chr1	42740825	42740997	22
chr1	43005996	43006224	80
chr1	43123177	43123559	11
chr1	43176422	43176614	24
chr1	43317987	43318170	19
chr1	43333595	43333776	11
chr1	43370908	43371275	126
chr1	43456234	43456580	23
chr1	43544189	43544493	55
chr1	43602534	43602689	416
chr1	43649919	43650238	48
chr1	43929587	43929902	1403
chr1	43948402	43948757	116
chr1	43948403	43948752	138
chr1	43967364	43967751	46
chr1	44001592	44001764	23
chr1	44082702	44083247	43
chr1	44231954	44232308	216
chr1	44604654	44604974	80
chr1	44691746	44692099	478
chr1	44771356	44771714	862
chr1	45017408	45017586	247
chr1	45059127	45060384	39
chr1	45216668	45216850	45
chr1	45759880	45760271	90
chr1	45798606	45798825	254
chr1	46126890	46127233	34
chr1	46172226	46172398	46
chr1	46280379	46280610	232
chr1	46395000	46395376	73
chr1	46423645	46424007	80
chr1	46438483	46438824	58
chr1	46547829	46548163	24
chr1	46560410	46561218	106
chr1	46661362	46661703	29
chr1	46677536	46677875	16
chr1	46799212	46799391	11
chr1	46873399	46873620	35
chr1	47388106	47388309	74
chr1	47391879	47392273	23
chr1	47448009	47448346	38
chr1	47589178	47589381	149
chr1	47596226	47596427	25
chr1	47626682	47627038	56
chr1	47626738	47627005	246
chr1	47665762	47666102	833
chr1	47766413	47766784	16
chr1	47773263	47773616	33
chr1	47844288	47844625	132
chr1	47856058	47856248	45
chr1	47938232	47944769	264
chr1	47943875	47944213	378
chr1	47943877	47944214	294
chr1	47938233	47944766	29
chr1	48179216	48179545	82
chr1	48636614	48637004	87
chr1	48694098	48694317	124
chr1	48718473	48718669	20
chr1	48854539	48854710	27
chr1	48917926	48918263	26
chr1	48980932	48981307	140
chr1	49041423	49041611	23
chr1	49097547	49097739	13
chr1	49453587	49453791	25
chr1	49491582	49491931	31
chr1	49714461	49714798	65
chr1	50073744	50073951	77
chr1	50153710	50154050	49
chr1	50255039	50255398	61
chr1	50354819	50355366	442
chr1	50432477	50432673	752
chr1	50513059	50513450	14
chr1	50803923	50804100	21
chr1	50833376	50833578	14
chr1	50853077	50853930	78
chr1	51087312	51087497	68
chr1	51131886	51132234	42
chr1	51222845	51223213	283
chr1	51305469	51305814	464
chr1	51313965	51314408	33
chr1	51570076	51570276	55
chr1	51578523	51578727	33
chr1	51654092	51654472	14
chr1	51731166	51731399	31
chr1	51799400	51799752	13
chr1	51817046	51817681	36
chr1	51986928	51987141	159
chr1	52438721	52439044	20
chr1	52615789	52615954	516
chr1	52643961	52644155	14
chr1	52661325	52661691	73
chr1	52719538	52719886	192
chr1	52895604	52895944	87
chr1	52996433	52996812	40
chr1	53069358	53069682	12
chr1	53132062	53133461	69
chr1	53309231	53309433	63
chr1	53381200	53381386	17
chr1	53410213	53410404	25
chr1	53515271	53515608	1475
chr1	53515273	53515609	1726
chr1	53541997	53542189	18
chr1	53684112	53684294	38
chr1	53700243	53700651	61
chr1	54111687	54112454	12
chr1	54117898	54118088	48
chr1	54149283	54149640	19
chr1	54275587	54276230	174
chr1	54392644	54392968	533
chr1	54392645	54392970	618
chr1	54559930	54560121	31
chr1	54583507	54583859	129
chr1	55050405	55050733	174
chr1	55289157	55289482	1307
chr1	55417827	55418131	20
chr1	55418621	55418930	15
chr1	55480662	55480999	44
chr1	55572901	55573114	134
chr1	55578208	55578421	24
chr1	55586469	55586803	38
chr1	55621791	55621981	21
chr1	55670736	55670931	247
chr1	55711221	55711423	1012
chr1	55721924	55722122	15
chr1	55788829	55789173	43
chr1	55819887	55820276	27
chr1	56066910	56067272	33
chr1	56393112	56393327	41
chr1	56489309	56489670	119
chr1	56494491	56494692	11
chr1	56534022	56534348	296
chr1	56574915	56575108	12
chr1	56576927	56577144	189
chr1	56580785	56581134	12
chr1	56736356	56736902	35
chr1	56817828	56818216	68
chr1	56920774	56921121	34
chr1	56950829	56951180	19
chr1	57026060	57026291	12
chr1	57066401	57066768	14
chr1	57153031	57153224	21
chr1	57186289	57186649	11
chr1	57190124	57190372	17
chr1	57293060	57293281	38
chr1	57729791	57730175	19
chr1	57737193	57737418	213
chr1	57899677	57900210	57
chr1	58010004	58010192	19
chr1	58057539	58057741	13
chr1	58059157	58059484	1087
chr1	58099825	58100013	70
chr1	58556499	58556695	12
chr1	58732603	58732792	1196
chr1	58908797	58909165	21
chr1	59359306	59359663	35
chr1	59526298	59526466	11
chr1	59541254	59541590	28
chr1	59682247	59682618	18
chr1	59893350	59893552	88
chr1	59904358	59904527	37
chr1	60452228	60452530	11
chr1	60474519	60474871	27
chr1	60734823	60735143	13
chr1	60908708	60909075	767
chr1	60957109	60957396	11
chr1	60983247	60983621	37
chr1	61088283	61088641	123
chr1	61264001	61264373	59
chr1	61479045	61479400	13
chr1	62038889	62039082	15
chr1	62212972	62213333	216
chr1	62356819	62357028	49
chr1	62697241	62697469	543
chr1	62892129	62892332	30
chr1	62919127	62919461	166
chr1	62957371	62957949	11
chr1	63238596	63238923	30
chr1	63259206	63259580	62
chr1	63358489	63358884	11
chr1	63664885	63665249	11
chr1	63751886	63752069	836
chr1	63885719	63886056	197
chr1	64014910	64015272	71
chr1	64319479	64319836	127
chr1	64348567	64348915	13
chr1	64439194	64439554	812
chr1	64673146	64673336	2515
chr1	64784002	64784204	11
chr1	65257287	65257622	150
chr1	65795515	65795707	17
chr1	65868132	65868467	141
chr1	65894942	65895280	30
chr1	66480246	66480573	756
chr1	66509623	66509802	40
chr1	66659236	66659614	24
chr1	66704012	66704164	21
chr1	66716421	66716806	36
chr1	67029464	67029642	14
chr1	67119862	67120101	22
chr1	67129651	67129902	11
chr1	67516496	67516802	15
chr1	67583703	67583894	20
chr1	67688480	67688852	17
chr1	67838547	67838733	32
chr1	68230522	68230856	202
chr1	68237913	68238084	83
chr1	68240201	68240402	322
chr1	68240202	68240403	336
chr1	68617847	68618200	287
chr1	68768061	68768403	84
chr1	68770945	68771285	17
chr1	68771723	68772141	28
chr1	68900677	68901003	30
chr1	68973554	68974062	38
chr1	69055388	69055596	15
chr1	69146680	69147017	14
chr1	69170945	69171274	107
chr1	69350821	69351015	42
chr1	70128934	70129240	14
chr1	70254056	70254277	15
chr1	70670819	70671167	96
chr1	70821083	70821465	11
chr1	70946586	70946945	47
chr1	71037252	71037466	15
chr1	71461877	71462046	23
chr1	71523567	71523734	11
chr1	71581268	71581633	269
chr1	72541241	72541613	80
chr1	73058574	73058757	107
chr1	73099866	73100044	23
chr1	73723190	73723381	13
chr1	73954734	73954946	56
chr1	74317860	74318376	69
chr1	74366948	74367137	11
chr1	74458085	74458264	15
chr1	74722990	74723351	11
chr1	75154686	75154873	68
chr1	75397106	75397468	12
chr1	75462017	75462401	63
chr1	75494313	75494656	18
chr1	75760985	75761314	130
chr1	76074413	76074781	56
chr1	76074414	76074782	60
chr1	76086600	76086805	25
chr1	76154349	76154678	66
chr1	76176018	76176375	74
chr1	76491444	76491636	234
chr1	76544108	76544291	12
chr1	76589907	76590217	11
chr1	76844037	76844188	27
chr1	77118642	77119156	12
chr1	77378942	77379154	236
chr1	77472456	77472847	95
chr1	77519151	77519498	16
chr1	77535868	77536057	42
chr1	77575260	77575566	19
chr1	77758718	77758945	17
chr1	77766821	77767196	11
chr1	78143745	78144102	103
chr1	78316590	78317171	18
chr1	78355548	78355761	24
chr1	78383911	78384290	38
chr1	78572687	78572888	27
chr1	78650620	78651000	11
chr1	79037494	79037825	29
chr1	79739374	79739721	21
chr1	79853528	79853844	41
chr1	79928521	79928744	104
chr1	80194559	80194923	14
chr1	80382740	80383106	11
chr1	80992096	80992454	531
chr1	81149684	81150018	23
chr1	81284152	81284521	11
chr1	81327151	81327376	326
chr1	81479153	81479512	416
chr1	81990141	81990417	31
chr1	82021170	82021499	181
chr1	82021172	82021500	201
chr1	82516793	82517129	32
chr1	82889145	82889338	13
chr1	83068964	83069147	40
chr1	83177372	83177558	11
chr1	83280871	83281251	30
chr1	83723315	83723534	62
chr1	84144316	84144537	16
chr1	84406704	84406949	40
chr1	84408005	84408205	12
chr1	84425704	84426056	17
chr1	84480477	84480703	21
chr1	84700255	84700612	78
chr1	84896414	84896675	32
chr1	85039360	85039543	15
chr1	85230787	85231143	24
chr1	85285249	85285563	98
chr1	85417237	85417558	69
chr1	85425842	85426133	26
chr1	85531868	85532236	20
chr1	85622851	85623188	35
chr1	86140440	86140762	24
chr1	86404104	86404471	58
chr1	86466896	86467087	187
chr1	86909615	86909959	208
chr1	86909716	86910070	11
chr1	87402471	87402823	23
chr1	87421253	87421579	24
chr1	87614970	87615307	22
chr1	87635374	87635728	33
chr1	87720532	87720956	20
chr1	87757478	87757843	17
chr1	87808613	87808808	38
chr1	87810245	87810606	29
chr1	88169218	88169580	89
chr1	88290013	88290329	52
chr1	88800385	88800749	38
chr1	88868075	88868400	22
chr1	89052735	89052891	16
chr1	89635624	89635998	15
chr1	89772237	89772408	67
chr1	89823894	89824263	157
chr1	89934365	89934679	470
chr1	90132636	90133064	81
chr1	90498826	90499176	18
chr1	90971333	90971676	16
chr1	91066723	91066908	122
chr1	91084016	91084308	39
chr1	91203795	91203968	16
chr1	91286280	91286480	25
chr1	91348618	91348799	447
chr1	91397418	91397763	38
chr1	91470315	91470625	70
chr1	91545778	91546139	11
chr1	91555741	91556060	594
chr1	91597736	91598076	107
chr1	91645436	91645774	57
chr1	91684459	91684689	12
chr1	91806973	91807272	13
chr1	91887298	91887476	6190
chr1	91887299	91887473	1199
chr1	92115587	92115964	11
chr1	92276627	92277107	43
chr1	92370189	92370517	13
chr1	92951955	92952327	15
chr1	93047322	93050273	23
chr1	93092935	93093273	38
chr1	93494648	93495015	56
chr1	93594671	93594877	17
chr1	93828683	93829008	317
chr1	93828949	93829289	366
chr1	93918497	93918827	917
chr1	94058647	94058972	35
chr1	94083693	94083872	37
chr1	94146103	94146464	28
chr1	94294374	94294546	31
chr1	94417472	94417684	48
chr1	94841150	94841518	135
chr1	94868996	94869689	19
chr1	94984325	94984685	24
chr1	95334182	95334708	75
chr1	95428505	95429426	66
chr1	95463176	95463576	31
chr1	95642307	95642527	114
chr1	96162934	96163138	48
chr1	96496359	96496542	60
chr1	96617584	96617917	166
chr1	96660529	96660716	26
chr1	96951350	96951700	23
chr1	97017760	97018086	114
chr1	97043486	97043800	21
chr1	97654451	97654781	39
chr1	97707908	97708097	25
chr1	97854577	97854788	12
chr1	98091160	98091525	15
chr1	98404547	98404902	553
chr1	98430536	98430847	32
chr1	98867680	98867882	20
chr1	99347116	99347471	43
chr1	99642287	99642490	44
chr1	99840250	99840708	109
chr1	99885456	99885788	639
chr1	100278777	100279020	34
chr1	100299409	100299748	173
chr1	100619381	100619572	153
chr1	100894949	100895228	125
chr1	101026310	101026630	16
chr1	101331242	101331590	14
chr1	101467249	101467444	24
chr1	101542011	101542386	13
chr1	101789618	101790104	87
chr1	101862954	101863280	20
chr1	102201335	102201714	50
chr1	102211247	102211632	902
chr1	102296115	102296276	36
chr1	104045465	104045661	29
chr1	104270911	104271271	13
chr1	104750536	104751004	21
chr1	104980496	104980877	44
chr1	105337789	105337996	12
chr1	105687399	105687780	23
chr1	106040411	106040615	18
chr1	107041560	107041761	239
chr1	107455537	107455704	41
chr1	107667773	107668137	17
chr1	107674817	107675171	44
chr1	107940362	107940722	15
chr1	107956920	107957650	24
chr1	108036294	108036479	24
chr1	108109758	108110137	23
chr1	108624682	108625016	140
chr1	108635390	108635739	30
chr1	108704866	108705067	97
chr1	108824830	108825203	12
chr1	108842318	108842946	80
chr1	109049863	109050048	14
chr1	109259506	109259842	192
chr1	109275602	109276002	113
chr1	109305798	109306013	164
chr1	109323605	109323977	200
chr1	109487669	109487852	191
chr1	109763381	109763681	399
chr1	110004648	110005281	12
chr1	110048531	110048894	20
chr1	110078261	110078442	406
chr1	110187943	110188307	28
chr1	110200846	110201195	27
chr1	110425707	110426037	449
chr1	110439613	110439950	68
chr1	110486415	110486594	20
chr1	110537938	110538104	219
chr1	110610226	110610619	272
chr1	110708858	110709075	15
chr1	110771459	110771651	67
chr1	110832071	110832280	13
chr1	110900051	110900442	91
chr1	111104526	111104717	13
chr1	111141056	111141405	16
chr1	111402145	111402374	48
chr1	111698354	111698566	5365
chr1	111698358	111698561	2379
chr1	111788189	111788561	19
chr1	111843201	111843565	13
chr1	112325564	112325782	189
chr1	112338560	112338888	309
chr1	112700433	112700908	404
chr1	112756981	112757298	46
chr1	112901899	112902261	317
chr1	112967219	112967545	58
chr1	113103501	113103854	89
chr1	113153492	113153914	16
chr1	113190567	113190889	35
chr1	113289131	113289449	47
chr1	113401133	113401324	31
chr1	113448623	113449280	64
chr1	113833031	113833352	17
chr1	113918552	113918889	23
chr1	114217880	114218600	25
chr1	114223123	114223480	148
chr1	114261217	114261408	125
chr1	114298610	114298791	55
chr1	114538003	114538221	159
chr1	114753335	114753907	70
chr1	114800053	114800393	296
chr1	114803181	114803364	27
chr1	114902044	114902399	142
chr1	115491236	115491392	276
chr1	115665707	115666082	356
chr1	115727983	115728307	107
chr1	115794193	115794382	16
chr1	115909501	115909906	46
chr1	116140057	116140261	44
chr1	116163519	116163725	13
chr1	116174737	116174938	26
chr1	116323532	116323761	73
chr1	116404828	116405140	1053
chr1	116426185	116426402	72
chr1	116442041	116442409	16
chr1	116449361	116449727	264
chr1	116545750	116546131	107
chr1	116768329	116768661	104
chr1	116798416	116798696	271
chr1	116853604	116853920	148
chr1	117004478	117004699	13
chr1	117095760	117096086	15
chr1	117116826	117117155	59
chr1	117154273	117154479	12
chr1	117305648	117305815	32
chr1	117500123	117500471	120
chr1	117536541	117536717	16
chr1	117628492	117628700	407
chr1	117629238	117629425	36
chr1	117814936	117815329	82
chr1	117855012	117855335	91
chr1	117910875	117911053	17
chr1	118003991	118004324	26
chr1	118141643	118141944	17
chr1	118262978	118263295	49
chr1	118691081	118691518	50
chr1	118709370	118709551	67
chr1	118757430	118757780	17
chr1	119010368	119010678	17
chr1	119207425	119207589	11
chr1	119324686	119325074	17
chr1	119329979	119330161	56
chr1	119363225	119363415	24
chr1	119434775	119435070	104
chr1	119462304	119462510	22
chr1	119510791	119511146	12
chr1	119552242	119552599	65
chr1	119839916	119840093	23
chr1	119950443	119950804	45
chr1	119966708	119967067	21
chr1	119978182	119978514	56
chr1	120504359	120504552	11
chr1	120860840	120861221	37
chr1	120906297	120906638	21
chr1	121385255	121385612	17
chr1	124960079	124960643	99
chr1	124986631	124987025	24
chr1	143408783	143409358	20
chr1	143487471	143487664	11
chr1	143660469	143660663	77
chr1	143733201	143733561	12
chr1	144125043	144125395	14
chr1	144653064	144653257	21
chr1	144731418	144731995	36
chr1	144840071	144840423	16
chr1	144894401	144894758	14
chr1	144947806	144948140	11
chr1	145046765	145047135	47
chr1	145173175	145173356	52
chr1	145439108	145439757	49
chr1	145530770	145531138	18
chr1	145538646	145539001	13
chr1	145791989	145792650	15
chr1	145979552	145979877	55
chr1	146488720	146489088	15
chr1	146530666	146530990	13
chr1	146680782	146681111	11
chr1	146741921	146742271	21
chr1	146823508	146823811	393
chr1	146835797	146836330	23
chr1	146924756	146924938	33
chr1	146939071	146939637	60
chr1	147149078	147149280	19
chr1	147263881	147264075	20
chr1	147333972	147334338	88
chr1	147429562	147429742	38
chr1	147531780	147532111	70
chr1	147580066	147580310	13
chr1	147598356	147598709	73
chr1	147700724	147701060	13
chr1	147775646	147775981	11
chr1	147794081	147794446	14
chr1	148244314	148244682	15
chr1	148262691	148263087	30
chr1	148379015	148379370	775
chr1	148379016	148379371	295
chr1	148987355	148987680	25
chr1	149017710	149017901	11
chr1	149157443	149157643	13
chr1	149404429	149404769	23
chr1	149927539	149927732	63
chr1	149999551	149999891	19
chr1	150017408	150017620	12
chr1	150079649	150080011	51
chr1	150162336	150162571	70
chr1	150275189	150275544	13
chr1	150333344	150333641	12
chr1	150350608	150350951	209
chr1	150350609	150350952	58
chr1	150487318	150487722	29
chr1	150720202	150720394	160
chr1	150796641	150796843	23
chr1	150914380	150914709	11
chr1	150951272	150951621	27
chr1	150972185	150972371	322
chr1	150986034	150986360	40
chr1	150995359	150995649	196
chr1	151003517	151003874	11
chr1	151004842	151005182	91
chr1	151103595	151103934	26
chr1	151130155	151130516	12
chr1	151142253	151142597	174
chr1	151226891	151227230	43
chr1	151286541	151286876	52
chr1	151302046	151302233	53
chr1	151341251	151341596	754
chr1	151474554	151474760	35
chr1	151482487	151482805	75
chr1	151529609	151530730	45
chr1	151535410	151535635	18
chr1	151788868	151789023	11
chr1	151858760	151858968	15
chr1	151885507	151885845	21
chr1	151909924	151910256	25
chr1	151992819	151993126	26
chr1	152172267	152172601	28
chr1	152382459	152382796	34
chr1	152437957	152438153	38
chr1	152485769	152485987	12
chr1	152538129	152538332	558
chr1	152629386	152629616	51
chr1	152837434	152837604	83
chr1	152926198	152926536	69
chr1	152947639	152947838	90
chr1	152977667	152977876	26
chr1	153000351	153000544	15
chr1	153041153	153041347	75
chr1	153093172	153093349	26
chr1	153115069	153115279	11
chr1	153133718	153133909	17
chr1	153216797	153216966	27
chr1	153247451	153247641	58
chr1	153308623	153308822	36
chr1	153323330	153323525	18
chr1	153362690	153363018	30
chr1	153562670	153562861	47
chr1	153653819	153654168	92
chr1	153734375	153734719	302
chr1	153746455	153746810	378
chr1	153868330	153868656	21
chr1	154076937	154077276	40
chr1	154334214	154334600	160
chr1	154577659	154577829	15
chr1	154696903	154697265	335
chr1	154724403	154724785	15
chr1	154731174	154731398	33
chr1	154750235	154750422	115220
chr1	154750236	154750420	365
chr1	154750237	154750422	5084
chr1	154798264	154798472	19
chr1	154895548	154895920	67
chr1	154914185	154914538	78
chr1	154923706	154924044	134
chr1	154937461	154937878	55
chr1	155126282	155126642	29
chr1	155185379	155185600	21
chr1	155185825	155186062	39
chr1	155223442	155223781	23
chr1	155624930	155625254	25
chr1	155775409	155775745	11
chr1	155795626	155795952	30
chr1	155955108	155955494	163
chr1	155955109	155955495	138
chr1	155978913	155979126	26
chr1	156061195	156061377	19
chr1	156103907	156104240	1514
chr1	156103908	156104241	1458
chr1	156107863	156108080	12
chr1	156112557	156112942	644
chr1	156156128	156156494	27
chr1	156209019	156209225	727
chr1	156236025	156236330	14
chr1	156373516	156373732	187
chr1	156387742	156387939	59
chr1	156488390	156488570	19
chr1	156495909	156496101	317
chr1	156518003	156518214	164
chr1	156528650	156529001	76
chr1	156533743	156534132	498
chr1	156540509	156540958	335
chr1	156561794	156561998	12
chr1	156675575	156675872	311
chr1	156752928	156753110	562
chr1	156814314	156814508	53
chr1	156824284	156824489	25
chr1	156867796	156868134	94
chr1	156880477	156880839	75
chr1	156915180	156915381	20
chr1	157117259	157117467	227
chr1	157175911	157176104	84
chr1	157220046	157220267	21
chr1	157220967	157221327	60
chr1	157238203	157238385	44
chr1	157292696	157292952	15
chr1	157311958	157312282	95
chr1	157411111	157411317	79
chr1	157415712	157416051	23
chr1	157432169	157432507	23
chr1	157441879	157442160	169
chr1	157740012	157740376	62
chr1	157782030	157782338	45
chr1	157846604	157846966	208
chr1	157864661	157864843	48
chr1	157892622	157892985	21
chr1	158086861	158087186	24
chr1	158191246	158191618	105
chr1	158392896	158393263	11
chr1	158571077	158571263	31
chr1	158793825	158794192	483
chr1	158801846	158802200	14
chr1	159067462	159067663	248
chr1	159140438	159140622	335
chr1	159321126	159321617	24
chr1	159359602	159359807	15
chr1	159396713	159397084	244
chr1	159404314	159404514	45
chr1	159535433	159535972	12
chr1	159561861	159562065	41
chr1	159626898	159627091	13
chr1	159752286	159752764	109
chr1	159810201	159810400	60
chr1	159830234	159830598	229
chr1	159868990	159869235	57
chr1	159872972	159873335	30
chr1	159932686	159932872	308
chr1	159987973	159988301	79
chr1	160046024	160046406	173
chr1	160053432	160053824	340
chr1	160054000	160054431	444
chr1	160063709	160063895	89
chr1	160067203	160067439	134
chr1	160090792	160091137	86
chr1	160116256	160116630	50
chr1	160142870	160143221	28
chr1	160211644	160211962	22
chr1	160367211	160367387	110
chr1	160579408	160579772	19
chr1	160678416	160678757	52
chr1	160713083	160713436	13
chr1	160758985	160759172	13
chr1	160798098	160798435	96
chr1	160876102	160876426	243
chr1	160905585	160905787	852
chr1	160947265	160947487	187
chr1	160954431	160954617	142
chr1	160987386	160987569	51
chr1	161008154	161008456	25
chr1	161017903	161018193	124
chr1	161081160	161082062	401
chr1	161122374	161122554	20
chr1	161196828	161197016	15
chr1	161273550	161273934	15
chr1	161309677	161310038	1248
chr1	161353713	161353924	20
chr1	161399935	161400134	11
chr1	161489994	161490198	390
chr1	161508957	161509329	59
chr1	161709126	161709333	544
chr1	161721163	161721526	46
chr1	161782275	161782426	40
chr1	161972725	161973082	13
chr1	162002248	162002420	1263
chr1	162091908	162092199	26
chr1	162127661	162128002	27
chr1	162217684	162218033	12
chr1	162355974	162356356	258
chr1	162602095	162602396	27
chr1	162663716	162663932	15
chr1	162686991	162687319	14
chr1	162743559	162743930	13
chr1	162902143	162902488	30
chr1	162926730	162926908	11
chr1	162948851	162949075	11
chr1	163038198	163038376	27
chr1	163102809	163103212	18
chr1	163232995	163233375	212
chr1	163371127	163371446	50
chr1	163399011	163399370	668
chr1	163511876	163512239	11
chr1	163584973	163585287	28
chr1	163686602	163686961	14
chr1	163687839	163688182	21
chr1	163808535	163808886	23
chr1	163836304	163836535	30
chr1	163973499	163973889	18
chr1	163998908	163999287	30
chr1	164163556	164163884	440
chr1	164366007	164366188	24
chr1	164511170	164511385	64
chr1	164515178	164515577	26
chr1	164709781	164709972	16
chr1	164909438	164909675	15
chr1	165057921	165058303	55
chr1	165059664	165059868	16
chr1	165075660	165075879	139
chr1	165172660	165173008	35
chr1	165202776	165202999	27
chr1	165238111	165238483	23
chr1	165253570	165253772	296
chr1	165359285	165359486	13
chr1	165401687	165402061	79
chr1	165440996	165441210	24
chr1	165486576	165486925	229
chr1	165495749	165496126	331
chr1	165524066	165524412	20
chr1	165533090	165533483	123
chr1	165566568	165566790	279
chr1	165595687	165595900	13
chr1	165708307	165708469	50
chr1	165761481	165761822	11
chr1	165887013	165887359	20
chr1	165932313	165932697	120
chr1	165934314	165934489	483
chr1	166030590	166030965	94
chr1	166050683	166050884	281
chr1	166079354	166079561	27
chr1	166334971	166335178	21
chr1	166421550	166421885	25
chr1	166511737	166512108	45
chr1	166628431	166628759	112
chr1	166806350	166806720	104
chr1	166867347	166867532	11
chr1	166869399	166869739	132
chr1	167003195	167003542	33
chr1	167049852	167050539	323
chr1	167088424	167088757	56
chr1	167178451	167178619	14
chr1	167233665	167234005	38
chr1	167404302	167404850	16
chr1	167533388	167533738	88
chr1	167666445	167666641	34
chr1	167685335	167685670	750
chr1	167855716	167856047	678
chr1	167893889	167894071	42
chr1	168048101	168048423	59
chr1	168067992	168068167	14
chr1	168105007	168105325	540
chr1	168181709	168182022	50
chr1	168232047	168232247	13
chr1	168245627	168245845	59
chr1	168250148	168250529	37
chr1	168269593	168269968	22
chr1	168346251	168346429	17
chr1	168357216	168357466	16
chr1	168375696	168376067	83
chr1	168385864	168386157	27
chr1	168390386	168390723	15
chr1	168462170	168462380	14
chr1	168597862	168598181	17
chr1	168615190	168615415	19
chr1	168632064	168632423	35
chr1	168653406	168653608	227
chr1	168804148	168804463	16
chr1	169016232	169016564	21
chr1	169108326	169108682	15
chr1	169124132	169124535	25
chr1	169623797	169624109	546
chr1	169701806	169702006	11
chr1	169715368	169715951	67
chr1	169740623	169740934	109
chr1	169795105	169795325	50
chr1	169881564	169881911	97
chr1	169936215	169936583	17
chr1	170211485	170211703	17
chr1	170230936	170231296	27
chr1	170274169	170274388	11
chr1	170593969	170594336	227
chr1	170680489	170680861	23
chr1	170720442	170720781	142
chr1	170833300	170833488	52
chr1	170895988	170896161	29
chr1	171024411	171024769	92
chr1	171048805	171049178	102
chr1	171285022	171285223	12
chr1	171839787	171840171	78
chr1	171871371	171871532	14
chr1	171889131	171889457	27
chr1	171942769	171942978	24
chr1	172226779	172227151	90
chr1	172467326	172467668	140
chr1	172488176	172488527	15
chr1	172644785	172645168	124
chr1	172671012	172671376	14
chr1	172825317	172825632	11
chr1	172966107	172966456	32
chr1	172980588	172980798	25
chr1	173062440	173062775	72
chr1	173141781	173142152	64
chr1	173474668	173474996	137
chr1	173575710	173576051	39
chr1	173989085	173989445	87
chr1	174009082	174009301	132
chr1	174065182	174065347	17
chr1	174077719	174078109	77
chr1	174115086	174115427	27
chr1	174266614	174266959	31
chr1	174272569	174272809	36
chr1	174298018	174298339	340
chr1	174325843	174326056	13
chr1	174641263	174641610	13
chr1	174832493	174832672	17
chr1	174974841	174975047	87
chr1	175010464	175010862	11
chr1	175080904	175081257	308
chr1	175140214	175140585	161
chr1	175168578	175168897	121
chr1	175386313	175386646	25
chr1	175415568	175415765	90
chr1	175424709	175425074	735
chr1	175424710	175425075	662
chr1	175432925	175433238	57
chr1	175474215	175474617	34
chr1	175499714	175499904	153
chr1	175591003	175591337	427
chr1	175614903	175615092	278
chr1	175674520	175674719	2552
chr1	175674521	175674720	2347
chr1	175676219	175676410	88
chr1	175714804	175714995	70
chr1	175720353	175720714	66
chr1	175962150	175962330	15
chr1	176431462	176431657	27
chr1	176532979	176533353	28
chr1	176561677	176562019	54
chr1	176710796	176711111	27
chr1	176767611	176767973	28
chr1	176778841	176779082	19
chr1	176780826	176781174	11
chr1	176839375	176839697	146
chr1	176863605	176863818	29
chr1	176908576	176908760	37
chr1	177044477	177044689	15
chr1	177170748	177171096	338
chr1	177223596	177223961	322
chr1	177268572	177268920	30
chr1	177467460	177467827	96
chr1	177490259	177490635	23
chr1	177632987	177633195	15
chr1	177746529	177746731	61
chr1	177768456	177768643	11
chr1	177808567	177808935	177
chr1	177818735	177819109	147
chr1	177854786	177855124	26
chr1	177986508	177986597	57
chr1	178005998	178006176	27
chr1	178022395	178022710	88
chr1	178050690	178051016	25
chr1	178341995	178342637	146
chr1	178360201	178360541	161
chr1	178481687	178482041	18
chr1	178536090	178536407	608
chr1	178538506	178538721	31
chr1	178606840	178607163	22
chr1	178819339	178819643	11
chr1	178872071	178872441	21
chr1	178959139	178959496	138
chr1	179082932	179083140	597
chr1	179274643	179274964	21
chr1	179506209	179506532	13
chr1	179517780	179518116	79
chr1	179733894	179734099	18
chr1	179808456	179808680	13
chr1	180014184	180014601	83
chr1	180113965	180114143	114
chr1	180153753	180154106	13
chr1	180190519	180190877	60
chr1	180207665	180207849	20
chr1	180219109	180219321	83
chr1	180230379	180230586	2371
chr1	180237566	180237906	53
chr1	180266903	180267084	240
chr1	180313316	180313480	198
chr1	180605663	180605875	19
chr1	180635536	180635895	36
chr1	180925860	180926223	18
chr1	180961082	180961455	152
chr1	180972492	180972663	34
chr1	180982192	180982533	27
chr1	181108908	181109099	103
chr1	181207952	181208310	60
chr1	181218487	181218837	73
chr1	181316997	181317348	63
chr1	181359676	181360042	37
chr1	181428712	181428913	203
chr1	181431887	181432095	105
chr1	181445276	181445639	72
chr1	181459265	181459446	59
chr1	181466161	181466531	13
chr1	181476645	181476994	114
chr1	181481773	181482111	29
chr1	181488961	181489142	78
chr1	181515161	181515497	91
chr1	181524760	181524940	162
chr1	181528213	181528565	35
chr1	181668533	181669019	17
chr1	181701456	181701797	23
chr1	181723902	181724109	32
chr1	181738467	181738685	99
chr1	181778182	181778358	44
chr1	181806329	181806428	24
chr1	181812397	181812773	252
chr1	181849183	181849537	133
chr1	182026766	182026934	34
chr1	182115484	182115818	39
chr1	182147513	182147868	24
chr1	182150734	182151108	35
chr1	182162734	182162901	65
chr1	182187386	182187587	272
chr1	182264068	182264250	13
chr1	182269887	182271138	67
chr1	182283541	182283877	40
chr1	182299214	182299596	20
chr1	182494921	182495285	68
chr1	182530928	182531295	23
chr1	182548292	182548668	44
chr1	182553676	182554064	15
chr1	182560562	182560899	391
chr1	182572532	182572867	308
chr1	182824470	182824830	615
chr1	182867825	182868201	17
chr1	182988777	182989118	23
chr1	183087254	183087640	122
chr1	183101054	183101407	22
chr1	183209611	183209970	196
chr1	183260121	183260323	516
chr1	183272712	183272914	588
chr1	183335395	183335717	147
chr1	183335397	183335718	108
chr1	183502895	183503274	22
chr1	183529077	183529449	25
chr1	183602678	183603101	43
chr1	183703019	183703356	21
chr1	183906918	183907276	117
chr1	183913810	183913999	11
chr1	183922191	183922525	184
chr1	183939416	183939956	198
chr1	183967788	183968114	50
chr1	184035146	184035358	59
chr1	184222329	184222675	312
chr1	184287523	184287632	12
chr1	184441596	184441786	21
chr1	184480475	184480683	70
chr1	184486532	184486871	32
chr1	184558801	184558994	26
chr1	184598169	184598392	30
chr1	184630902	184631239	171
chr1	184768252	184768436	74
chr1	184805813	184806106	11
chr1	185054258	185054594	247
chr1	185155934	185156152	14
chr1	185262159	185262562	16
chr1	185288667	185288997	14
chr1	185424525	185424861	15
chr1	185629077	185629269	24
chr1	185671307	185671663	432
chr1	185790431	185790802	29
chr1	186022811	186023195	40
chr1	186156756	186156942	12
chr1	186194426	186194793	321
chr1	186246705	186247034	584
chr1	186524233	186524608	31
chr1	186711649	186712037	23
chr1	186840377	186840729	69
chr1	186840817	186841193	117
chr1	186899791	186899984	103
chr1	186916015	186916378	141
chr1	187064732	187064996	13
chr1	187119698	187120084	22
chr1	187298355	187299017	94
chr1	187309002	187309189	374
chr1	187563750	187563972	83
chr1	187695267	187695601	11
chr1	187751150	187751923	35
chr1	187785478	187785827	62
chr1	188039346	188039506	151
chr1	188242896	188243098	12
chr1	188683001	188683394	18
chr1	188702882	188703229	29
chr1	188760488	188760840	14
chr1	188824562	188824902	26
chr1	188928561	188928763	730
chr1	188929251	188929388	67
chr1	189384513	189384898	13
chr1	189477169	189477492	47
chr1	189785045	189785237	90
chr1	189954988	189955178	19
chr1	189962349	189962554	11
chr1	190074247	190074424	110
chr1	190074739	190074895	119
chr1	190166381	190166763	20
chr1	190320273	190320462	17
chr1	190531407	190531759	27
chr1	190759574	190759962	12
chr1	190816638	190816821	16
chr1	191224928	191226090	75
chr1	191517210	191517411	46
chr1	191715184	191715543	30
chr1	191860773	191860952	487
chr1	192053656	192054030	38
chr1	192065034	192065425	11
chr1	192071976	192072338	23
chr1	192130487	192130596	624
chr1	192251493	192251680	22
chr1	192256703	192257069	20
chr1	192389467	192389668	36
chr1	192573069	192573254	130
chr1	192628275	192628646	30
chr1	192766213	192766427	77
chr1	192806576	192806911	20
chr1	192853370	192853751	11
chr1	192936100	192936437	459
chr1	193120899	193121258	140
chr1	193217309	193217660	1733
chr1	193217311	193217661	2011
chr1	193264006	193264933	110
chr1	193368816	193369152	37
chr1	193483781	193488996	43
chr1	193581791	193582129	19
chr1	193768198	193768592	12
chr1	193810050	193810430	22
chr1	194327077	194327458	16
chr1	194348825	194349159	359
chr1	194365996	194366351	20
chr1	194529494	194529688	21
chr1	194801860	194802194	23
chr1	195273956	195274157	44
chr1	195339564	195339932	33
chr1	195417278	195417622	152
chr1	195717109	195717301	26
chr1	195944937	195945304	38
chr1	195999129	195999462	58
chr1	196027658	196027986	53
chr1	196239909	196240066	20
chr1	196470381	196470565	24
chr1	196601262	196601584	17
chr1	196687030	196687217	19
chr1	196706531	196706728	42
chr1	197142214	197142569	13
chr1	197157688	197158016	289
chr1	197372834	197373158	178
chr1	197409738	197410098	15
chr1	197494157	197494480	24
chr1	197941819	197942188	278
chr1	198127886	198128537	102
chr1	198262011	198262371	13
chr1	198275031	198275615	73
chr1	198385916	198386271	38
chr1	198406068	198406393	11
chr1	198419818	198419989	61
chr1	198462500	198462753	32
chr1	198638197	198638556	12
chr1	198668156	198668463	28
chr1	198809453	198810274	83
chr1	198811282	198811637	45
chr1	198907740	198907926	53
chr1	198936614	198936974	26
chr1	198962795	198963178	16
chr1	199075777	199075981	242
chr1	199134995	199135183	16
chr1	199144900	199145260	29
chr1	199398870	199399078	39
chr1	199407964	199408157	91
chr1	199526206	199526531	14
chr1	199528440	199528765	12
chr1	199888725	199889064	14
chr1	200004660	200004986	14
chr1	200047162	200047513	88
chr1	200227125	200227374	181
chr1	200522454	200522648	30
chr1	200974685	200974962	27
chr1	201021830	201022196	110
chr1	201137623	201137861	27
chr1	201186085	201186447	21
chr1	201200303	201200487	172
chr1	201248737	201249149	59
chr1	201250244	201250604	19
chr1	201286410	201286586	59
chr1	201450126	201450468	58
chr1	201452995	201453351	129
chr1	201505643	201506012	15
chr1	201535818	201536028	60
chr1	201568168	201568361	61
chr1	201575550	201575767	24
chr1	201625284	201625657	38
chr1	201625465	201625673	61
chr1	201629617	201629971	627
chr1	201675681	201675867	55
chr1	201695599	201695760	2396
chr1	201695600	201695757	3027
chr1	201696676	201697026	13
chr1	201711942	201712158	15
chr1	201712998	201713324	403
chr1	201739734	201739943	68
chr1	201852557	201852902	24
chr1	201950710	201951069	66
chr1	202076250	202076438	16
chr1	202113380	202113569	39
chr1	202118895	202119069	71
chr1	202129471	202129832	167
chr1	202155814	202156179	38
chr1	202193068	202193395	24
chr1	202239699	202240023	36
chr1	202305689	202305902	47
chr1	202518271	202518472	19
chr1	202599478	202599855	39
chr1	202600863	202601231	46
chr1	202701166	202701504	78
chr1	202966730	202967050	15
chr1	203089520	203089713	30
chr1	203123894	203124254	247
chr1	203142317	203142481	62
chr1	203163998	203164186	48
chr1	203345288	203345631	174
chr1	203422032	203422235	11
chr1	203440592	203440922	624
chr1	203465145	203465327	15
chr1	203480863	203481069	48
chr1	203642488	203642662	13
chr1	203693918	203694109	340
chr1	203773945	203774294	53
chr1	203824093	203824458	164
chr1	204041210	204041447	25
chr1	204104375	204104783	44
chr1	204105670	204106006	391
chr1	204142801	204143013	255
chr1	204192004	204192337	135
chr1	204221166	204221554	445
chr1	204235568	204235892	93
chr1	204252483	204252886	527
chr1	204273076	204273495	33
chr1	204434592	204434781	45
chr1	204438778	204439117	227
chr1	204463715	204464060	26
chr1	204547183	204547517	115
chr1	204565620	204565958	17
chr1	204576030	204576194	23
chr1	204576371	204576699	158
chr1	204579712	204580033	103
chr1	204623583	204623763	16
chr1	204651105	204651317	817
chr1	204654313	204654738	73
chr1	204735711	204736061	50
chr1	204747284	204747469	47
chr1	204750837	204751196	76
chr1	204834705	204835047	263
chr1	204891427	204891617	209
chr1	204942972	204943300	43
chr1	204970186	204970519	77
chr1	204988839	204989191	195
chr1	204990690	204991053	20
chr1	205015928	205016130	27
chr1	205053785	205054147	113
chr1	205132090	205132413	15
chr1	205284048	205284378	17
chr1	205295284	205295653	184
chr1	205495573	205495761	135
chr1	205524695	205525202	562
chr1	205553947	205554306	21
chr1	205571352	205571561	115
chr1	205669896	205670076	51
chr1	205670212	205670558	130
chr1	205771565	205772126	1598
chr1	205771566	205772123	51
chr1	205785344	205785696	77
chr1	205911712	205912077	60
chr1	205928716	205929059	184
chr1	205935183	205935524	30
chr1	205973174	205973623	13
chr1	206006891	206007144	13
chr1	206016610	206016968	63
chr1	206072974	206073160	12
chr1	206097638	206097812	72
chr1	206134689	206135016	60
chr1	206178527	206178896	25
chr1	206454223	206454604	182
chr1	206459103	206459474	135
chr1	206461119	206461461	44
chr1	206554557	206554885	149
chr1	206586807	206586996	46
chr1	206621334	206621513	168
chr1	206663134	206663467	521
chr1	206709959	206710266	15
chr1	206792962	206793298	392
chr1	206804108	206804463	203
chr1	206811506	206811868	122
chr1	206958188	206958514	67
chr1	206975430	206975625	17
chr1	207015789	207015977	126
chr1	207029280	207029503	31
chr1	207030563	207030925	24
chr1	207048179	207048367	446
chr1	207111507	207111850	11
chr1	207279388	207280078	343
chr1	207287183	207287522	53
chr1	207492897	207493116	236
chr1	207660079	207660279	14
chr1	207817822	207818085	896
chr1	207821600	207821793	20
chr1	207999768	207999964	16
chr1	208010024	208010390	552
chr1	208038175	208038511	619
chr1	208052993	208053353	148
chr1	208123525	208123863	14
chr1	208129092	208129463	61
chr1	208177619	208177885	24
chr1	208252587	208252777	181
chr1	208281540	208281723	30
chr1	208299858	208300240	99
chr1	208317253	208317450	29
chr1	208318890	208319214	137
chr1	208525058	208525224	59
chr1	208715914	208716100	14
chr1	208724339	208724675	15
chr1	209020214	209020591	32
chr1	209022263	209022857	38
chr1	209218533	209218699	42
chr1	209249283	209249634	88
chr1	209473064	209473401	27
chr1	209481360	209481728	175
chr1	209502290	209502618	11
chr1	209504565	209504950	126
chr1	209505817	209505981	53
chr1	209606056	209606367	12
chr1	209630456	209630808	135
chr1	209673383	209673854	538
chr1	209688909	209689121	31
chr1	209691052	209691389	11
chr1	209781131	209781465	27
chr1	209788088	209788270	147
chr1	209938998	209939330	21
chr1	210076614	210076799	46
chr1	210132687	210132863	95
chr1	210145402	210145822	23
chr1	210170060	210170315	1291
chr1	210285450	210285614	558
chr1	210438150	210438471	94
chr1	210449550	210449877	11
chr1	210525043	210525387	11
chr1	210530353	210530563	22
chr1	210625234	210625426	17
chr1	210626251	210626417	19
chr1	210670459	210670639	15
chr1	210674759	210674955	51
chr1	210686168	210686369	86
chr1	210703742	210704093	300
chr1	210773327	210773508	49
chr1	210775908	210776443	14
chr1	210828828	210829199	88
chr1	210921618	210921956	385
chr1	210925352	210925543	55
chr1	210941620	210941995	13
chr1	211082777	211082962	15
chr1	211353141	211353523	20
chr1	211364207	211364390	34
chr1	211424133	211424315	185
chr1	211485492	211485804	20
chr1	211513788	211514130	349
chr1	211609885	211610241	29
chr1	211644018	211644200	103
chr1	211644243	211645401	16
chr1	211752930	211753144	21
chr1	211972936	211973287	93
chr1	212179287	212179624	19
chr1	212208085	212208425	25
chr1	212258163	212258391	18
chr1	212353219	212353411	105
chr1	212455253	212455430	457
chr1	212477407	212477778	304
chr1	212480560	212480892	18
chr1	212482948	212483162	106
chr1	212502833	212503008	12
chr1	212552424	212552612	59
chr1	212560027	212560364	33
chr1	212610815	212611664	32
chr1	212671173	212671360	93
chr1	212708111	212708470	41
chr1	212969975	212970332	12
chr1	213021897	213022103	28
chr1	213348592	213348895	24
chr1	213391213	213391385	34
chr1	213400843	213401184	71
chr1	213488551	213488923	180
chr1	213513690	213514063	271
chr1	213778208	213779687	449
chr1	213782876	213783272	78
chr1	213984131	213984345	101
chr1	214017224	214017613	131
chr1	214050674	214050901	24
chr1	214081664	214081991	20
chr1	214205221	214205610	11
chr1	214311178	214311501	122
chr1	214329792	214330157	118
chr1	214333162	214333492	19
chr1	214488856	214489209	11
chr1	214643856	214644176	45
chr1	214736140	214736325	25
chr1	214811016	214811199	23
chr1	214913909	214914070	74
chr1	214944353	214944712	167
chr1	214957420	214957638	26
chr1	215077850	215078195	71
chr1	215129895	215130234	73
chr1	215415551	215415905	209
chr1	215432588	215432778	34
chr1	215473047	215473227	54
chr1	215565427	215565619	41
chr1	215574951	215575257	327
chr1	215741629	215741992	16
chr1	215825172	215825520	15
chr1	215872672	215872854	19
chr1	216279617	216279797	29
chr1	216290628	216290828	52
chr1	216473963	216474157	63
chr1	216496167	216496385	74
chr1	216526427	216526789	261
chr1	216583942	216584144	60
chr1	216765146	216765576	12
chr1	216806168	216806525	25
chr1	216892141	216892516	32
chr1	217012649	217012846	11
chr1	217097729	217098043	49
chr1	217161628	217161973	58
chr1	217311031	217311225	2335
chr1	217348947	217349283	80
chr1	217373685	217373855	920
chr1	217611835	217612159	21
chr1	217660477	217660677	13
chr1	217756362	217756742	11
chr1	217880152	217880368	13
chr1	217981348	217981718	43
chr1	218160647	218160838	132
chr1	218182047	218182389	47
chr1	218221474	218221814	22
chr1	218354562	218354732	94
chr1	218475714	218476074	36
chr1	218496696	218497050	11
chr1	218828693	218829034	194
chr1	218990252	218990680	39
chr1	219022610	219022936	455
chr1	219122415	219122604	233
chr1	219265142	219265651	117
chr1	219383127	219383458	28
chr1	219402864	219403203	11
chr1	219601522	219601862	17
chr1	219601930	219602280	40
chr1	219700578	219700785	30
chr1	219734960	219735147	127
chr1	219812582	219812831	49
chr1	220047913	220048125	154
chr1	220085203	220085537	69
chr1	220144512	220144664	56
chr1	220166713	220167062	26
chr1	220225963	220226162	17
chr1	220348410	220348599	29
chr1	220678489	220678816	23
chr1	220698136	220698298	27
chr1	220774856	220775392	26
chr1	220824401	220824930	261
chr1	221076592	221077202	273
chr1	221440602	221440793	39
chr1	221569933	221570289	64
chr1	221591425	221591815	23
chr1	221677433	221677811	16
chr1	221724940	221725269	157
chr1	221840332	221840682	274
chr1	221938671	221938994	13
chr1	222013825	222014145	86
chr1	222025071	222025411	32
chr1	222047679	222048056	19
chr1	222116367	222116685	24
chr1	222417125	222417320	16
chr1	222469242	222469611	13
chr1	222524765	222525112	126
chr1	222599512	222599704	23
chr1	222661102	222661304	25
chr1	222755365	222755610	235
chr1	222795432	222795742	78
chr1	222796021	222796227	970
chr1	223083204	223083598	107
chr1	223144161	223144502	15
chr1	223258895	223259144	73
chr1	223297427	223297613	18
chr1	223330776	223331111	27
chr1	223331503	223331864	329
chr1	223389115	223389336	66
chr1	223514227	223514567	16
chr1	223642394	223642595	39
chr1	223751342	223751569	74
chr1	223844815	223845151	2861
chr1	223861967	223862310	21
chr1	223964608	223964944	27
chr1	224071343	224071544	28
chr1	224091471	224091778	95
chr1	224381956	224382318	14
chr1	224447158	224447481	14
chr1	224456607	224456942	69
chr1	224494959	224495275	25
chr1	224550252	224550702	60
chr1	224653701	224654040	29
chr1	224732413	224732620	11
chr1	224742701	224743076	128
chr1	224778295	224778666	210
chr1	224801878	224802054	178
chr1	224912557	224912764	11
chr1	224980480	224980649	36
chr1	225228095	225228308	11
chr1	225479428	225479628	41
chr1	225484518	225484868	55
chr1	225810893	225811119	105
chr1	225852719	225853105	2262
chr1	225885147	225885486	91
chr1	226016870	226017171	42
chr1	226095374	226095738	38
chr1	226127915	226128038	250
chr1	226190480	226190862	13
chr1	226344499	226344694	12
chr1	226400515	226400856	302
chr1	226458226	226458797	334
chr1	226477574	226477772	16
chr1	226637856	226638014	27
chr1	226643907	226644119	14
chr1	226672501	226672701	41
chr1	226723399	226723734	62
chr1	226794555	226794734	404
chr1	226803125	226803469	25
chr1	226807253	226807620	141
chr1	226838851	226839054	1294
chr1	226965762	226966139	234
chr1	227002332	227002689	264
chr1	227389752	227389954	55
chr1	227486402	227486758	24
chr1	227502445	227502817	33
chr1	227548096	227548447	203
chr1	227611108	227611294	259
chr1	227728610	227728817	2407
chr1	227728612	227728807	289
chr1	227728614	227728809	543
chr1	227755668	227756009	23
chr1	227765964	227766339	11
chr1	227839807	227840168	46
chr1	227883537	227883863	166
chr1	227962606	227962936	276
chr1	228008362	228008683	15
chr1	228013352	228013527	49
chr1	228028589	228028954	13
chr1	228039458	228039656	43
chr1	228059059	228059431	95
chr1	228152373	228152555	76
chr1	228160380	228160705	16
chr1	228160723	228161100	57
chr1	228268491	228268859	735
chr1	228301243	228301792	98
chr1	228342184	228342395	22
chr1	228346670	228347046	12
chr1	228355315	228355492	11
chr1	228357108	228357319	30
chr1	228400345	228400704	22
chr1	228436760	228436951	62
chr1	228547178	228547549	42
chr1	228647269	228647488	3360
chr1	228651254	228651443	28
chr1	228760273	228760602	116
chr1	228793197	228793566	148
chr1	228793198	228793567	160
chr1	228875855	228876050	893
chr1	228903567	228903899	380
chr1	228924545	228924942	286
chr1	228980754	228981080	30
chr1	228998859	228999178	63
chr1	229059789	229059990	15
chr1	229067898	229068101	20
chr1	229095620	229095940	149
[truncated: 24,071 more rows]
